# Supplementary material for: Phyllanthus Niruri L. Exerts Protective Effects Against the Calcium Oxalate-Induced Renal Injury via Ellgic Acid
Source: Front Pharmacol. 2022 Jun 16;13:891788. doi: 10.3389/fphar.2022.891788 (PMC9400657; doi:10.3389/fphar.2022.891788)
Supplement: Supplementary file 2 [file DataSheet1.xlsx]

## Sheet: Supplementary Table S1
Supplementary Table S1 781 potential drug-related targets of Phyllanthus niruri L. from the PharmMapper Server
Ligand	Gene	PDB	Uniprot	Fit	Norm Fit	Num Hydrophobic	Num HB Acceptor	Num HB Donor	Num Positive	Num Negative	Num Aromatic	Name
Astragalin	-	3k2q_C_cavity_1	NONE	3.95	0.79	3	0	1	0	1	0	NONE
Astragalin	dhp1	3fqd_A_cavity_8	P40848	3.768	0.7537	3	1	0	0	1	0	5-3 exoribonuclease 2
Astragalin	CPSF3	2i7t_A_cavity_3	CPSF3_HUMAN	3.014	0.7536	2	2	0	0	0	0	Cleavage and polyadenylation specificity factor subunit 3
Astragalin	fabG	3f9i_A_cavity_1	P50941	2.992	0.7479	3	1	0	0	0	0	3-oxoacyl-[acyl-carrier-protein] reductase
Astragalin	SNF8	1w7p_C_cavity_1	Q12483	2.983	0.7459	3	1	0	0	0	0	Vacuolar-sorting protein SNF8
Astragalin	eapA	2uuu_A_cavity_6	O96759	2.982	0.7455	1	1	1	1	0	0	Alkyldihydroxyacetonephosphate synthase
Astragalin	YOL057W	3csk_A_cavity_4	Q08225	4.128	0.6881	1	2	1	2	0	0	Probable dipeptidyl-peptidase 3
Astragalin	avrPph3	1ukf_A_cavity_1	Q52430	4.113	0.6856	4	1	0	0	1	0	Cysteine protease avirulence protein avrPphB
Astragalin	SHB17	1oxy_A_cavity_2	P04253	3.35	0.6701	3	1	0	0	1	0	Hemocyanin II
Astragalin	gfcB	3f3k_B_cavity_4	P36136	3.26	0.652	3	0	1	1	0	0	Uncharacterized protein YKR043C
Astragalin	-	2in5_A_cavity_2	P75884	3.836	0.6393	2	0	2	0	2	0	Uncharacterized lipoprotein gfcB
Astragalin	EEF1AKMT4/ECE2/EEF1AKMT4-ECE2	2pxx_A_cavity_1	O60344	3.162	0.6325	2	1	1	0	1	0	Endothelin-converting enzyme 2
Astragalin	Flot2	1win_A_cavity_1	Q60634	3.155	0.631	3	1	0	1	0	0	Flotillin-2
Astragalin	birA	1hxd_B_cavity_5	P06709	3.155	0.631	2	1	1	1	0	0	Bifunctional protein birA synthetase
Astragalin	Tp53	3exj_A_cavity_1	P02340	3.773	0.6288	2	1	2	1	0	0	Cellular tumor antigen p53
Astragalin	POT1	1xjv_A_cavity_3	Q9NUX5	3.142	0.6284	3	1	0	0	1	0	Protection of telomeres protein 1
Astragalin	rob	1d5y_D_cavity_3	P0ACI0	3.142	0.6283	1	1	2	1	0	0	Right origin-binding protein
Astragalin	RNR2	1jk0_B_cavity_1	P09938	3.137	0.6275	3	0	1	1	0	0	Ribonucleoside-diphosphate reductase small chain 1
Astragalin	BMEI1586	1tm0_A_cavity_1	Q8YFD6	3.102	0.6204	2	1	1	1	0	0	Uncharacterized protein BMEI1586
Astragalin	-	3gwj_A_cavity_8	Q7Z1F8	3.702	0.6171	1	2	1	2	0	0	Arylphorin
Astragalin	GSTM2	3gtu_B_cavity_1	GSTM2_HUMAN	3.085	0.6169	3	0	1	1	0	0	Glutathione S-transferase Mu 2
Astragalin	H2-K1	1vac_A_cavity_1	P01901	3.075	0.615	3	1	0	1	0	0	H-2 class I histocompatibility antigen, K-B alpha chain
Astragalin	Ngly1	2f4m_A_cavity_3	Q9JI78	3.672	0.612	2	2	1	0	1	0	Peptide-N(4)-(N-acetyl-beta-glucosaminyl)asparagine amidase
Astragalin	hbp	1wxr_A_cavity_2	O88093	4.883	0.6103	4	1	1	2	0	0	Hemoglobin-binding protease hbp
Astragalin	purB	3bhg_A_cavity_2	Q5ZXD1	3.041	0.6081	2	1	1	0	1	0	Adenylosuccinate lyase
Astragalin	leuD	1v7l_A_cavity_1	O59393	3.038	0.6076	2	0	2	1	0	0	3-isopropylmalate dehydratase small subunit
Astragalin	bglA	1qox_N_cavity_2	Q03506	3.034	0.6069	3	1	0	1	0	0	Beta-glucosidase
Astragalin	gag	1u7k_B_cavity_1	P03336	3.033	0.6066	3	0	1	0	1	0	Gag polyprotein
Astragalin	ACAD8	1rx0_D_cavity_5	Q9UKU7	3.017	0.6034	2	1	1	0	1	0	Acyl-CoA dehydrogenase family member 8, mitochondrial
Astragalin	recE	3h4r_A_cavity_3	P15032	3.597	0.5994	1	1	2	1	1	0	Exodeoxyribonuclease 8
Astragalin	UPF3B	1uw4_D_cavity_1	Q9BZI7	2.995	0.599	3	1	0	0	1	0	Regulator of nonsense transcripts 3B
Astragalin	CTDSP2	2q5e_G_cavity_2	O14595	2.994	0.5989	2	1	1	0	1	0	Carboxy-terminal domain RNA polymerase II polypeptide A small phosphatase 2
Astragalin	pgk/tpi	1vpe_A_cavity_2	P36204	2.994	0.5988	2	1	2	0	0	0	Bifunctional PGK/TIM [Includes: Phosphoglycerate kinase
Astragalin	Sec15	2a2f_X_cavity_2	Q9VDE6	2.991	0.5981	4	0	1	0	0	0	Exocyst complex component 6
Astragalin	FGA	1m1j_A_cavity_1	P14448	2.987	0.5974	4	1	0	0	0	0	Fibrinogen alpha chain
Astragalin	BC2038	1y7u_C_cavity_2	Q81EE4	2.987	0.5973	2	0	1	2	0	0	Acyl-CoA hydrolase
Astragalin	FBP1	2qvv_A_cavity_1	P00636	4.178	0.5969	4	1	1	0	1	0	Fructose-1,6-bisphosphatase 1
Astragalin	-	1qi9_A_cavity_4	P81701	3.581	0.5968	3	1	2	0	0	0	Vanadium haloperoxidase
Astragalin	Crabp1	1cbi_B_cavity_1	P62965	2.983	0.5965	3	1	1	0	0	0	Cellular retinoic acid-binding protein 1
Astragalin	hemB	1l6s_A_cavity_1	P0ACB2	3.571	0.5952	2	2	1	1	0	0	Delta-aminolevulinic acid dehydratase
Astragalin	Segment-7	1ahs_C_cavity_1	P36325	3.568	0.5947	3	2	1	0	0	0	Core protein VP7
Astragalin	PPP1CB	1s70_A_cavity_2	P62140	3.552	0.592	2	2	1	0	1	0	Serine/threonine-protein phosphatase PP1-beta catalytic subunit
Astragalin	Vcp	3cf3_B_cavity_8	Q01853	3.513	0.5855	1	1	3	1	0	0	Transitional endoplasmic reticulum ATPase
Astragalin	Vav1	1f5x_A_cavity_1	P27870	3.483	0.5805	2	1	2	1	0	0	Proto-oncogene vav
Astragalin	Art2b	1og4_A_cavity_1	P20974	3.452	0.5754	3	2	1	0	0	0	T-cell ecto-ADP-ribosyltransferase 2
Astragalin	PMP2	1yiv_A_cavity_1	P0C6G6	4.6	0.575	4	2	0	2	0	0	Myelin P2 protein
Astragalin	nadE	3dpi_A_cavity_3	Q3JL79	3.44	0.5734	3	2	1	0	0	0	NH(3)-dependent NAD(+) synthetase
Astragalin	STARD5	2r55_A_cavity_1	Q9NSY2	3.991	0.5702	4	1	1	1	0	0	StAR-related lipid transfer protein 5
Astragalin	cs1	1drt_A_cavity_2	Q05581	3.415	0.5692	3	1	2	0	0	0	Clavaminate synthase 1
Astragalin	SEC23	2qtv_A_cavity_6	P15303	3.963	0.5661	3	1	1	0	2	0	Protein transport protein SEC23
Astragalin	ampC	1xx2_A_cavity_1	P05364	3.389	0.5648	3	1	2	0	0	0	Beta-lactamase
Astragalin	citE	1u5h_A_cavity_1	O06162	3.389	0.5648	3	1	1	1	0	0	Citrate lyase beta subunit-like protein
Astragalin	malQ	1tz7_A_cavity_3	O66937	3.384	0.5641	3	1	1	0	1	0	4-alpha-glucanotransferase
Astragalin	RAB31	2fg5_A_cavity_1	RAB31_HUMAN	3.382	0.5636	2	2	1	1	0	0	Ras-related protein Rab-31
Astragalin	CCNE1	1w98_B_cavity_1	CCNE1_HUMAN	3.376	0.5626	3	1	1	1	0	0	G1/S-specific cyclin-E1
Astragalin	GLU1	2f6d_A_cavity_1	P08017	3.353	0.5588	3	0	2	1	0	0	Glucoamylase GLU1
Astragalin	priS	1zt2_B_cavity_3	Q97Z83	3.346	0.5577	2	0	2	2	0	0	Probable DNA primase small subunit
Astragalin	PATJ	2dmz_A_cavity_2	Q8NI35	3.338	0.5563	2	1	2	1	0	0	InaD-like protein
Astragalin	ZBTB43	2csh_A_cavity_2	O43298	3.881	0.5544	2	1	1	0	3	0	Zinc finger and BTB domain-containing protein 43
Astragalin	purF	1gph_4_cavity_4	P00497	3.326	0.5543	3	1	1	1	0	0	Amidophosphoribosyltransferase
Astragalin	BT4395	2j47_A_cavity_1	Q89ZI2	3.879	0.5542	3	1	1	0	2	0	O-GlcNAcase BT_4395
Astragalin	-	1w6j_A_cavity_7	ERG7_HUMAN	3.324	0.554	3	2	1	0	0	0	Lanosterol synthase
Astragalin	GAL10	1z45_A_cavity_4	P04397	3.873	0.5533	3	0	2	2	0	0	GAL10 bifunctional protein [Includes: UDP-glucose 4-epimerase
Astragalin	metXA	2b61_A_cavity_3	P45131	3.313	0.5522	2	2	1	1	0	0	Homoserine O-acetyltransferase
Astragalin	-	1hyh_C_cavity_1	P14295	3.312	0.552	3	2	0	0	1	0	L-2-hydroxyisocaproate dehydrogenase
Astragalin	TM0920	1vhd_B_cavity_2	Q9X022	3.312	0.5519	3	1	1	0	1	0	Alcohol dehydrogenase, iron-containing
Astragalin	Stn1	1wj5_A_cavity_1	Q8K2X3	3.306	0.5511	3	1	2	0	0	0	Oligonucleotide/oligosaccharide-binding fold-containing protein 1
Astragalin	SH3BGRL	1wry_A_cavity_1	O75368	3.305	0.5508	3	2	1	0	0	0	SH3 domain-binding glutamic acid-rich-like protein
Astragalin	-	1bev_3_cavity_1	P12915	3.854	0.5506	2	1	2	2	0	0	Genome polyprotein
Astragalin	ACR	1fiz_A_cavity_4	P08001	3.3	0.55	3	2	0	1	0	0	Acrosin
Astragalin	FAS2	1poc_A_cavity_1	P00630	3.298	0.5497	4	1	1	0	0	0	Phospholipase A2
Astragalin	-	2pff_A_cavity_8	P19097	3.295	0.5492	3	2	1	0	0	0	Fatty acid synthase subunit alpha
Astragalin	yesE	1s5a_A_cavity_1	O31511	3.843	0.549	3	1	1	2	0	0	Hypothetical protein yesE
Astragalin	xynD	3c7g_A_cavity_3	Q45071	3.292	0.5487	4	1	0	1	0	0	Arabinoxylan arabinofuranohydrolase
Astragalin	UAP1	1jv1_A_cavity_3	Q16222	3.291	0.5486	3	1	1	1	0	0	UDP-N-acetylhexosamine pyrophosphorylase
Astragalin	ssb	1z9f_A_cavity_1	Q9WZ73	3.286	0.5477	3	1	1	1	0	0	Single-stranded DNA-binding protein
Astragalin	dnaX	1njf_D_cavity_1	P06710	3.286	0.5476	3	2	0	1	0	0	DNA polymerase III subunit tau
Astragalin	-	1lwu_E_cavity_2	P02674	3.282	0.547	3	1	1	1	0	0	Fibrinogen alpha-1 chain
Astragalin	GBP1	2bc9_A_cavity_1	P32455	3.274	0.5457	3	1	1	1	0	0	Interferon-induced guanylate-binding protein 1
Astragalin	ppdK	1jde_A_cavity_5	P22983	3.269	0.5448	2	1	2	1	0	0	Pyruvate, phosphate dikinase
Astragalin	DNMT1	3epz_B_cavity_1	P26358	3.267	0.5445	2	1	2	1	0	0	DNA (cytosine-5)-methyltransferase 1
Astragalin	GGH	1l9x_C_cavity_3	Q92820	3.257	0.5429	2	2	1	0	1	0	Gamma-glutamyl hydrolase
Astragalin	RNF8	2csw_A_cavity_1	O76064	3.254	0.5423	3	2	1	0	0	0	E3 ubiquitin-protein ligase RNF8
Astragalin	leuA	3ewb_X_cavity_3	Q71Y35	3.251	0.5418	3	1	1	1	0	0	2-isopropylmalate synthase
Astragalin	cysD	1zun_B_cavity_6	Q87WW0	3.249	0.5415	2	2	1	1	0	0	Sulfate adenylyltransferase subunit 2
Astragalin	TRIM21	2iwg_E_cavity_1	RO52_HUMAN	5.413	0.5413	4	0	3	3	0	0	52 kDa Ro protein
Astragalin	upp	2e55_B_cavity_1	O67914	3.245	0.5408	1	2	2	1	0	0	Uracil phosphoribosyltransferase
Astragalin	MJ0882	1dus_A_cavity_2	Q58292	3.236	0.5394	3	2	0	0	1	0	Protein MJ0882
Astragalin	rbgA	1puj_A_cavity_1	O31743	3.231	0.5385	3	1	1	0	1	0	Ribosome biogenesis GTPase A
Astragalin	pac	1gk9_B_cavity_7	P06875	3.756	0.5366	4	1	1	0	1	0	Penicillin G acylase
Astragalin	PDK2	2bu7_A_cavity_3	PDK2_HUMAN	4.826	0.5362	3	2	1	1	2	0	[Pyruvate dehydrogenase [lipoamide]] kinase isozyme 2, mitochondrial
Astragalin	CHI3L1	1zbc_A_cavity_3	Q29411	3.215	0.5358	2	0	3	0	1	0	Chitinase-3-like protein 1
Astragalin	NSMCE2	2yu4_A_cavity_1	Q96MF7	3.213	0.5354	2	1	1	1	1	0	E3 SUMO-protein ligase NSE2
Astragalin	USP19	1wh0_A_cavity_1	UBP19_HUMAN	3.211	0.5351	4	0	1	0	1	0	Ubiquitin carboxyl-terminal hydrolase 19
Astragalin	VTC2	3g3o_A_cavity_3	P43585	3.21	0.535	4	1	1	0	0	0	Vacuolar transporter chaperone 2
Astragalin	nosZ	1fwx_D_cavity_2	Q51705	3.204	0.5339	2	1	1	0	2	0	Nitrous-oxide reductase
Astragalin	ansA	2p2n_A_cavity_1	P0A962	3.202	0.5336	4	1	1	0	0	0	L-asparaginase 1
Astragalin	Grin3a	2rc7_B_cavity_1	Q9R1M7	3.196	0.5327	3	1	1	1	0	0	Glutamate [NMDA] receptor subunit 3A
Astragalin	exc-4	2yv9_A_cavity_2	Q8WQA4	3.195	0.5325	3	1	1	1	0	0	Chloride intracellular channel exc-4
Astragalin	Ldhc	2ldx_C_cavity_3	P00342	3.193	0.5322	3	1	1	0	1	0	L-lactate dehydrogenase C chain
Quercetin	-	4nfu_A_cavity_1	NONE	2.97	0.7425	2	0	2	0	0	0	NONE
Quercetin	eapA	2uuu_A_cavity_6	O96759	2.969	0.7423	1	1	1	1	0	0	Alkyldihydroxyacetonephosphate synthase
Quercetin	FLNB	3fer_D_cavity_1	O75369	2.94	0.735	2	2	0	0	0	0	Filamin-B
Quercetin	-	1pc8_B_cavity_2	Q6ITZ3	2.939	0.7346	3	1	0	0	0	0	Beta-galactoside-specific lectin 4
Quercetin	mnmA	2hma_A_cavity_4	Q97T38	2.93	0.7324	2	2	0	0	0	0	tRNA-specific 2-thiouridylase mnmA
Quercetin	Ets1	1k7a_A_cavity_1	P27577	2.907	0.7266	2	2	0	0	0	0	Protein C-ets-1
Quercetin	metG	2csx_A_cavity_3	O67298	2.867	0.7168	2	2	0	0	0	0	Methionyl-tRNA synthetase
Quercetin	pgi	1zzg_B_cavity_1	Q5SLL6	2.866	0.7164	3	1	0	0	0	0	Glucose-6-phosphate isomerase
Quercetin	ORF1	1khv_A_cavity_2	P27410	2.852	0.7129	2	2	0	0	0	0	Genome polyprotein
Quercetin	UQCRC1	1pp9_A_cavity_3	P31800	2.839	0.7097	1	1	1	1	0	0	Cytochrome b-c1 complex subunit 1, mitochondrial
Quercetin	ILV2	1t9a_A_cavity_2	P07342	2.817	0.7042	1	0	2	1	0	0	Acetolactate synthase catalytic subunit, mitochondrial
Quercetin	rpmB	2jz6_A_cavity_2	Q9WY96	2.814	0.7035	3	1	0	0	0	0	50S ribosomal protein L28
Quercetin	recA	1u94_A_cavity_2	P0A7G6	2.771	0.6927	2	2	0	0	0	0	Protein recA
Quercetin	NUP214	3fmo_A_cavity_3	P35658	2.751	0.6877	2	2	0	0	0	0	Nuclear pore complex protein Nup214
Quercetin	ACBD6	2cop_A_cavity_3	Q9BR61	2.728	0.6821	2	2	0	0	0	0	Acyl-CoA-binding domain-containing protein 6
Quercetin	NIC96	2rfo_B_cavity_3	P34077	2.725	0.6812	2	2	0	0	0	0	Nucleoporin NIC96
Quercetin	syd	3ffv_B_cavity_1	P0A8U0	2.718	0.6796	2	1	0	1	0	0	Protein syd
Quercetin	AF2093	2ph7_B_cavity_2	O28187	2.704	0.676	2	2	0	0	0	0	Uncharacterized protein AF_2093
Quercetin	5	1t8e_A_cavity_6	P00581	2.678	0.6696	3	1	0	0	0	0	DNA polymerase
Quercetin	PAP1	1iod_A_cavity_2	Q9IAM1	2.656	0.6639	3	1	0	0	0	0	Agkisacutacin subunit A
Quercetin	-	1vcp_C_cavity_1	P03315	2.985	0.5971	3	2	0	0	0	0	Structural polyprotein
Quercetin	-	1xzw_B_cavity_3	Q9SE00	2.92	0.5841	2	0	2	1	0	0	Purple acid phosphatase
Quercetin	-	1m1b_B_cavity_3	P56839	2.917	0.5834	1	1	1	1	1	0	Phosphoenolpyruvate phosphomutase
Quercetin	PRO2	1vlu_B_cavity_2	P54885	2.914	0.5829	2	2	1	0	0	0	Gamma-glutamyl phosphate reductase
Quercetin	BLVRA	2h63_A_cavity_1	P53004	2.914	0.5827	4	1	0	0	0	0	Biliverdin reductase A
Quercetin	SETMAR	3bo5_A_cavity_4	Q53H47	2.896	0.5791	0	1	2	2	0	0	Histone-lysine N-methyltransferase SETMAR
Quercetin	ackA	1tuy_B_cavity_4	P38502	2.888	0.5775	3	0	2	0	0	0	Acetate kinase
Quercetin	Rab22a	1z0j_A_cavity_1	P35285	2.885	0.5769	1	3	0	1	0	0	Ras-related protein Rab-22A
Quercetin	usg	2hjs_A_cavity_1	O87014	2.876	0.5752	4	1	0	0	0	0	USG-1 protein homolog
Quercetin	pcyA	2g18_C_cavity_3	Q93TN0	2.873	0.5747	4	1	0	0	0	0	Phycocyanobili
Quercetin	adk	3cm0_A_cavity_2	Q5SHQ9	2.872	0.5743	3	2	0	0	0	0	Adenylate kinase
Quercetin	mtnA	1t9k_B_cavity_2	Q9X013	2.87	0.574	4	1	0	0	0	0	Methylthioribose-1-phosphate isomerase
Quercetin	Stat5a	1y1u_A_cavity_3	P42230	2.868	0.5736	2	2	0	0	1	0	Signal transducer and activator of transcription 5A
Quercetin	ADAM17	3cki_B_cavity_1	ADA17_HUMAN	2.862	0.5725	1	2	2	0	0	0	ADAM 17
Quercetin	Limk2	2yub_A_cavity_2	O54785	2.856	0.5712	2	1	2	0	0	0	LIM domain kinase 2
Quercetin	aroC	1qxo_D_cavity_3	P0A2Y7	2.855	0.571	3	1	1	0	0	0	Chorismate synthase
Quercetin	RAB9B	2ocb_A_cavity_1	RAB9B_HUMAN	2.852	0.5705	0	2	2	1	0	0	Ras-related protein Rab-9B
Quercetin	Onecut1	2d5v_A_cavity_2	P70512	2.85	0.57	1	3	1	0	0	0	Hepatocyte nuclear factor 6
Quercetin	Acox1	1is2_B_cavity_4	P07872	2.839	0.5677	2	1	2	0	0	0	Acyl-coenzyme A oxidase 1, peroxisomal
Quercetin	PDI1	3boa_A_cavity_3	P17967	2.827	0.5653	2	1	2	0	0	0	Protein disulfide-isomerase
Quercetin	cry1Aa	1ciy_A_cavity_2	P0A366	2.826	0.5652	2	1	2	0	0	0	Pesticidal crystal protein cry1Aa
Quercetin	cpcA1	1cpc_B_cavity_1	P07122	2.825	0.5651	3	1	0	1	0	0	C-phycocyanin-1 alpha chain
Quercetin	rbsK	1rks_A_cavity_3	P0A9J6	2.807	0.5613	4	1	0	0	0	0	Ribokinase
Quercetin	IGHG1	1d6v_L_cavity_1	P01857	2.805	0.561	3	2	0	0	0	0	Ig gamma-1 chain C region
Quercetin	alsE	3ctl_B_cavity_1	P32719	2.805	0.561	0	3	1	1	0	0	D-allulose-6-phosphate 3-epimerase
Quercetin	Flot2	1win_A_cavity_1	Q60634	2.803	0.5606	3	1	0	1	0	0	Flotillin-2
Quercetin	LOX1.3	1rrh_A_cavity_2	P09186	2.803	0.5605	3	0	2	0	0	0	Seed lipoxygenase-3
Quercetin	lysA	2yxx_A_cavity_4	Q9X1K5	2.799	0.5598	1	2	2	0	0	0	Diaminopimelate decarboxylase
Quercetin	PSPTO4464	2p0t_A_cavity_1	Q87WS9	2.787	0.5574	4	1	0	0	0	0	UPF0307 protein PSPTO_4464
Quercetin	ldh1	3d0o_A_cavity_2	Q5HJD7	2.762	0.5525	3	2	0	0	0	0	L-lactate dehydrogenase 1
Quercetin	Necap1	1tqz_A_cavity_1	Q9CR95	2.761	0.5521	3	1	1	0	0	0	Adaptin ear-binding coat-associated protein 1
Quercetin	Samsn1	1v38_A_cavity_1	P57725	2.76	0.552	2	2	1	0	0	0	SAM domain-containing protein SAMSN-1
Quercetin	Efna5	1shw_B_cavity_2	O08543	2.758	0.5515	2	1	2	0	0	0	Ephrin-A5
Quercetin	HA	1rvz_K_cavity_2	P03452	2.751	0.5503	1	2	2	0	0	0	Hemagglutinin
Quercetin	taw3	2qg3_A_cavity_1	O28220	2.747	0.5495	3	1	1	0	0	0	UPF0130 protein AF_2059
Quercetin	-	3dsl_A_cavity_3	O93523	2.745	0.549	1	0	2	1	1	0	Zinc metalloproteinase-disintegrin bothropasin
Quercetin	CPB2	3dgv_C_cavity_2	Q2KIG3	2.744	0.5488	1	1	2	1	0	0	Carboxypeptidase B2
Quercetin	pgk	2cun_A_cavity_3	O58965	2.744	0.5488	3	1	1	0	0	0	Phosphoglycerate kinase
Quercetin	ldh	1ldn_F_cavity_1	P00344	2.737	0.5475	1	1	2	0	1	0	L-lactate dehydrogenase
Quercetin	nanA	3h71_B_cavity_3	P62576	2.733	0.5466	3	1	1	0	0	0	Sialidase A
Quercetin	dtdA	2gfq_A_cavity_2	O57774	2.732	0.5464	3	0	1	0	1	0	D-tyrosyl-tRNA(Tyr) deacylase
Quercetin	rsmA	3ftd_A_cavity_2	O67680	2.73	0.546	1	1	1	2	0	0	Dimethyladenosine transferase
Quercetin	lysU	1lyl_B_cavity_1	P0A8N5	2.717	0.5434	3	1	1	0	0	0	Lysyl-tRNA synthetase, heat inducible
Quercetin	nadC	1qpn_C_cavity_1	O06594	2.716	0.5433	2	1	2	0	0	0	Nicotinate-nucleotide pyrophosphorylase [carboxylating]
Quercetin	ELF5	1wwx_A_cavity_1	Q9UKW6	2.707	0.5414	1	1	1	2	0	0	ETS-related transcription factor Elf-5
Quercetin	upp	1v9s_A_cavity_1	Q72J35	2.682	0.5365	4	1	0	0	0	0	Uracil phosphoribosyltransferase
Quercetin	ERBB4	2ahx_B_cavity_4	ERBB4_HUMAN	2.671	0.5342	1	1	2	1	0	0	Receptor tyrosine-protein kinase erbB-4
Quercetin	IVD	1ivh_A_cavity_2	P26440	2.667	0.5333	3	1	1	0	0	0	Isovaleryl-CoA dehydrogenase, mitochondrial
Quercetin	Kcnj3	1n9p_A_cavity_2	P63250	2.659	0.5319	2	3	0	0	0	0	G protein-activated inward rectifier potassium channel 1
Quercetin	ytfQ	2vk2_A_cavity_1	P39325	2.649	0.5299	1	1	2	1	0	0	ABC transporter periplasmic-binding protein ytfQ
Quercetin	SSE1	2qxl_A_cavity_2	P32589	3.693	0.5276	3	2	0	0	2	0	Heat shock protein homolog SSE1
Quercetin	tnsA	1t0f_B_cavity_1	P13988	3.063	0.5105	4	0	2	0	0	0	Transposon Tn7 transposition protein tnsA
Quercetin	SEC23	2qtv_A_cavity_6	P15303	3.535	0.5049	3	1	1	0	2	0	Protein transport protein SEC23
Quercetin	CASK	1kgd_A_cavity_1	O14936	2.986	0.4977	4	2	0	0	0	0	Peripheral plasma membrane protein CASK
Quercetin	yycH	2fgt_A_cavity_2	Q794W0	3.475	0.4964	1	2	3	1	0	0	Two-component system yycF/yycG regulatory protein yycH
Quercetin	Stn1	1wj5_A_cavity_1	Q8K2X3	2.975	0.4959	3	1	2	0	0	0	Oligonucleotide/oligosaccharide-binding fold-containing protein 1
Quercetin	tolC	2vde_C_cavity_1	P02930	2.971	0.4951	3	1	1	1	0	0	Outer membrane protein tolC
Quercetin	ZFAND2B	1x4v_A_cavity_1	Q8WV99	2.971	0.4951	2	1	3	0	0	0	AN1-type zinc finger protein 2B
Quercetin	iolA	1t90_D_cavity_1	P42412	2.97	0.4949	3	1	0	0	2	0	Methylmalonate semialdehyde dehydrogenase [acylating]
Quercetin	-	1qcb_F_cavity_1	P43529	2.963	0.4938	5	1	0	0	0	0	Heat-labile enterotoxin IIB, B chain
Quercetin	PRKD2	2coa_A_cavity_1	Q9BZL6	2.961	0.4935	4	1	1	0	0	0	Serine/threonine-protein kinase D2
Quercetin	yihT	1to3_A_cavity_1	Q9L7R9	2.958	0.493	3	2	0	1	0	0	Uncharacterized aldolase yihT
Quercetin	bop	1c8s_A_cavity_1	P02945	2.943	0.4905	4	1	1	0	0	0	Bacteriorhodopsin
Quercetin	GAN	2ppi_A_cavity_1	Q9H2C0	2.935	0.4891	4	1	1	0	0	0	Gigaxonin
Quercetin	tynA	1spu_B_cavity_8	P46883	2.93	0.4883	3	1	1	1	0	0	Primary amine oxidase
Quercetin	Alad	2z1b_B_cavity_1	P10518	2.919	0.4865	5	1	0	0	0	0	Delta-aminolevulinic acid dehydratase
Quercetin	aceA	1igw_B_cavity_1	P0A9G6	2.919	0.4865	5	1	0	0	0	0	Isocitrate lyase
Quercetin	glyQ	1j5w_A_cavity_1	Q9WY59	2.909	0.4848	3	2	1	0	0	0	Glycyl-tRNA synthetase alpha subunit
Quercetin	-	1nba_A_cavity_1	P32400	4.844	0.4844	3	0	3	4	0	0	N-carbamoylsarcosine amidase
Quercetin	RNF8	2csw_A_cavity_1	O76064	2.905	0.4842	3	2	1	0	0	0	E3 ubiquitin-protein ligase RNF8
Quercetin	-	1yg9_A_cavity_1	P54958	2.903	0.4838	1	4	0	0	1	0	Aspartic protease Bla g 2
Quercetin	PPDK1	1vbg_A_cavity_4	P11155	2.9	0.4834	3	1	1	0	1	0	Pyruvate, phosphate dikinase 1, chloroplastic
Quercetin	MT-CYB	3h1h_S_cavity_1	P18946	2.9	0.4833	2	2	1	1	0	0	Cytochrome b
Quercetin	ytbE	3b3d_A_cavity_1	O34678	2.899	0.4832	2	2	0	0	2	0	Uncharacterized oxidoreductase ytbE
Quercetin	Cyb5r3	1qx4_A_cavity_2	P20070	2.899	0.4832	5	1	0	0	0	0	NADH-cytochrome b5 reductase 3
Quercetin	thiC	3epm_B_cavity_2	Q9A6Q5	2.899	0.4832	4	1	0	1	0	0	Thiamine biosynthesis protein thiC
Quercetin	-	1bip_A_cavity_3	P01087	2.896	0.4827	3	2	1	0	0	0	Alpha-amylase/trypsin inhibitor
Quercetin	DSL1	3etu_A_cavity_1	P53847	2.893	0.4821	4	1	1	0	0	0	Protein transport protein DSL1
Quercetin	carB	1ce8_F_cavity_2	P00968	2.89	0.4817	2	0	2	1	1	0	Carbamoyl-phosphate synthase large chain
Quercetin	cysM	2bht_C_cavity_1	P16703	2.888	0.4814	1	2	1	0	2	0	Cysteine synthase B
Lupeol	CDCA8	2kdd_B_cavity_1	Q53HL2	3	1	3	0	0	0	0	0	Borealin
Lupeol	ahcY	3ce6_B_cavity_1	P60176	3	1	3	0	0	0	0	0	Adenosylhomocysteinase
Lupeol	-	2awp_A_cavity_1	NONE	3	1	3	0	0	0	0	0	NONE
Lupeol	chdC	1t0t_Z_cavity_2	Q5KUD5	3	1	3	0	0	0	0	0	UPF0447 protein GK3416
Lupeol	copG	2cpg_B_cavity_1	P13920	2.998	0.9993	3	0	0	0	0	0	Protein copG
Lupeol	gap	3hja_A_cavity_2	P46795	2.997	0.9991	3	0	0	0	0	0	Glyceraldehyde-3-phosphate dehydrogenase
Lupeol	NMA0874	2jr6_A_cavity_1	A1IQS5	2.997	0.999	3	0	0	0	0	0	UPF0434 protein NMA0874
Lupeol	FOLH1	3d7d_A_cavity_4	Q04609	2.995	0.9984	3	0	0	0	0	0	Glutamate carboxypeptidase 2
Lupeol	mukB	3euk_E_cavity_1	Q7VL96	2.993	0.9977	3	0	0	0	0	0	Chromosome partition protein mukB
Lupeol	ppaC	2enx_A_cavity_1	Q3K0B5	2.993	0.9977	3	0	0	0	0	0	Probable manganese-dependent inorganic pyrophosphatase
Lupeol	tilS	1wy5_B_cavity_4	O67728	2.992	0.9975	3	0	0	0	0	0	tRNA(Ile)-lysidine synthase
Lupeol	CALML3	1ggz_A_cavity_1	P27482	2.991	0.997	3	0	0	0	0	0	Calmodulin-like protein 3
Lupeol	-	1e5p_A_cavity_1	P09465	2.99	0.9967	3	0	0	0	0	0	Aphrodisin
Lupeol	YMR074C	2fh0_A_cavity_1	Q04773	2.987	0.9957	3	0	0	0	0	0	Uncharacterized protein YMR074C
Lupeol	-	1n23_B_cavity_9	O81192	2.987	0.9956	3	0	0	0	0	0	(+)-bornyl diphosphate synthase, chloroplastic
Lupeol	tthHB8IM	1ukk_A_cavity_2	P84124	2.986	0.9955	3	0	0	0	0	0	Osmotically inducible protein C
Lupeol	GPD	1evy_A_cavity_2	P90551	2.985	0.995	3	0	0	0	0	0	Glycerol-3-phosphate dehydrogenase [NAD+], glycosomal
Lupeol	TEF1/TEF2	1ije_A_cavity_5	P02994	2.984	0.9947	3	0	0	0	0	0	Elongation factor 1-alpha
Lupeol	MDM2	2hdp_A_cavity_1	MDM2_HUMAN	2.984	0.9947	3	0	0	0	0	0	E3 ubiquitin-protein ligase Mdm2
Lupeol	rpsB	1ibm_N_cavity_1	P80371	2.981	0.9936	3	0	0	0	0	0	30S ribosomal protein S2
Lupeol	Rab5c	1z0d_A_cavity_1	P35278	2.98	0.9932	3	0	0	0	0	0	Ras-related protein Rab-5C
Lupeol	-	2z55_D_cavity_1	P29563	2.979	0.9929	3	0	0	0	0	0	Archaerhodopsin-2
Lupeol	mtnB	2irp_A_cavity_2	O67788	2.978	0.9928	3	0	0	0	0	0	Methylthioribulose-1-phosphate dehydratase
Lupeol	sdhA	2wdv_G_cavity_2	P0AC41	2.978	0.9928	3	0	0	0	0	0	Succinate dehydrogenase flavoprotein subunit
Lupeol	virB11	2gza_B_cavity_1	Q8FXK7	2.978	0.9927	3	0	0	0	0	0	Type IV secretion system protein virB11
Lupeol	PHO85	2pmi_B_cavity_1	P17157	2.978	0.9926	3	0	0	0	0	0	Cyclin-dependent protein kinase PHO85
Lupeol	Nr5a2	3f5c_B_cavity_1	P45448	2.978	0.9926	3	0	0	0	0	0	Nuclear receptor subfamily 5 group A member 2
Lupeol	Y10A	1s68_A_cavity_2	P32277	2.977	0.9924	3	0	0	0	0	0	RNA ligase 2
Lupeol	-	2npu_A_cavity_1	FRAP_HUMAN	2.977	0.9924	3	0	0	0	0	0	FKBP12-rapamycin complex-associated protein
Lupeol	wzb	2fek_A_cavity_1	P0AAB2	2.976	0.9921	3	0	0	0	0	0	Low molecular weight protein-tyrosine-phosphatase wzb
Lupeol	AF1796	1vim_B_cavity_2	O28478	2.976	0.9919	3	0	0	0	0	0	Hypothetical protein AF_1796
Lupeol	MEX3D	2dgr_A_cavity_1	Q86XN8	2.975	0.9918	3	0	0	0	0	0	RNA-binding protein MEX3D
Lupeol	glpG	3b45_A_cavity_2	P09391	2.975	0.9916	3	0	0	0	0	0	Rhomboid protease glpG
Lupeol	hxlB	1m3s_A_cavity_3	P42404	2.975	0.9916	3	0	0	0	0	0	3-hexulose-6-phosphate isomerase
Lupeol	Anp32a	2jqd_A_cavity_1	O35381	2.974	0.9914	3	0	0	0	0	0	Acidic leucine-rich nuclear phosphoprotein 32 family member A
Lupeol	RAC1	2vrw_B_cavity_3	RAC1_HUMAN	2.973	0.9908	3	0	0	0	0	0	Ras-related C3 botulinum toxin substrate 1
Lupeol	BETVII	1cqa_A_cavity_1	P25816	2.972	0.9908	3	0	0	0	0	0	Profilin
Lupeol	accD5	2a7s_A_cavity_5	P96885	2.972	0.9907	3	0	0	0	0	0	Probable propionyl-CoA carboxylase beta chain 5
Lupeol	RNF31	2ct7_A_cavity_1	Q96EP0	2.971	0.9903	3	0	0	0	0	0	RING finger protein 31
Lupeol	dsbA	3hd5_B_cavity_2	Q7W2Q0	2.97	0.9899	3	0	0	0	0	0	Thio
Lupeol	GP64	3duz_A_cavity_3	P17501	2.969	0.9897	3	0	0	0	0	0	Major envelope glycoprotein
Lupeol	gcvT	1v5v_B_cavity_2	O58888	2.969	0.9897	3	0	0	0	0	0	Probable aminomethyltransferase
Lupeol	ACBD7	3epy_B_cavity_1	Q8N6N7	2.969	0.9897	3	0	0	0	0	0	Acyl-CoA-binding domain-containing protein 7
Lupeol	AMD1	3dz7_A_cavity_2	P17707	2.969	0.9895	3	0	0	0	0	0	S-adenosylmethionine decarboxylase proenzyme
Lupeol	Egf	1gk5_A_cavity_1	P01132	2.968	0.9894	3	0	0	0	0	0	Pro-epidermal growth factor
Lupeol	shc	1h3b_C_cavity_7	P33247	2.968	0.9894	3	0	0	0	0	0	Squalene--hopene cyclase
Lupeol	hrcQb	1o9y_C_cavity_2	O85094	2.965	0.9883	3	0	0	0	0	0	Type III secretion protein hrcQb
Lupeol	comA	1qwg_A_cavity_2	Q57703	2.965	0.9882	3	0	0	0	0	0	Phosphosulfolactate synthase
Lupeol	Gsta1	1f3b_B_cavity_2	P13745	2.964	0.9882	3	0	0	0	0	0	Glutathione S-transferase A1
Lupeol	spsE	1vli_A_cavity_4	P39625	2.963	0.9877	3	0	0	0	0	0	Spore coat polysaccharide biosynthesis protein spsE
Lupeol	HSE1	2pjw_H_cavity_2	P38753	2.963	0.9876	3	0	0	0	0	0	Class E vacuolar protein-sorting machinery protein HSE1
Lupeol	YUH1	1cmx_C_cavity_1	P35127	2.963	0.9876	3	0	0	0	0	0	Ubiquitin carboxyl-terminal hydrolase YUH1
Lupeol	cadC	1u2w_C_cavity_1	P20047	2.962	0.9873	3	0	0	0	0	0	Cadmium efflux system accessory protein
Lupeol	CYP2R1	3c6g_B_cavity_3	CP2R1_HUMAN	2.962	0.9873	3	0	0	0	0	0	Vitamin D 25-hydroxylase
Lupeol	rpoL	1xpp_A_cavity_1	Q9HIC5	2.962	0.9872	3	0	0	0	0	0	DNA-directed RNA polymerase subunit L
Lupeol	hemL	2zsm_B_cavity_2	Q9Y9I9	2.961	0.9871	3	0	0	0	0	0	Glutamate-1-semialdehyde 2,1-aminomutase
Lupeol	gatD	1zq1_B_cavity_3	Q9V0T9	2.961	0.987	3	0	0	0	0	0	Glutamyl-tRNA(Gln) amidotransferase subunit D
Lupeol	torD	1n1c_A_cavity_3	O87949	2.96	0.9867	3	0	0	0	0	0	Chaperone protein torD
Lupeol	tyrA	2pv7_B_cavity_2	P43902	2.959	0.9862	3	0	0	0	0	0	T-protein
Lupeol	yxeI	2oqc_A_cavity_2	P54948	2.956	0.9852	3	0	0	0	0	0	Uncharacterized protein yxeI
Lupeol	CPSF4	2rhk_D_cavity_1	CPSF4_HUMAN	2.954	0.9847	3	0	0	0	0	0	Cleavage and polyadenylation specificity factor subunit 4
Lupeol	aspC	1ase_A_cavity_4	P00509	2.951	0.9838	3	0	0	0	0	0	Aspartate aminotransferase
Lupeol	-	1bdg_A_cavity_4	Q26609	2.95	0.9833	3	0	0	0	0	0	Hexokinase
Lupeol	ymcA	2pih_A_cavity_2	O31779	2.947	0.9823	3	0	0	0	0	0	Uncharacterized protein ymcA
Lupeol	-	1gt5_B_cavity_1	P07435	2.945	0.9818	3	0	0	0	0	0	Odorant-binding protein
Lupeol	murG	1nlm_A_cavity_2	P17443	2.944	0.9814	3	0	0	0	0	0	UDP-N-acetylglucosamine--N-acetylmuramyl-(pentapeptide) pyrophosphoryl-undecaprenol N-acetylglucosamine transferase
Lupeol	-	1d4m_1_cavity_1	P21404	2.944	0.9814	3	0	0	0	0	0	Genome polyprotein
Lupeol	emrD	2gfp_B_cavity_5	P31442	3.924	0.981	4	0	0	0	0	0	Multidrug resistance protein D
Lupeol	MJ0609	3gi8_C_cavity_2	Q58026	2.943	0.9809	3	0	0	0	0	0	Uncharacterized protein MJ0609
Lupeol	SIF2	1r5m_A_cavity_1	P38262	2.942	0.9806	3	0	0	0	0	0	SIR4-interacting protein SIF2
Lupeol	LAP3	2e02_A_cavity_5	Q01532	3.913	0.9781	4	0	0	0	0	0	Cysteine proteinase 1, mitochondrial
Lupeol	KAS	2ix4_A_cavity_3	Q8L3X9	3.793	0.9482	4	0	0	0	0	0	3-oxoacyl-[acyl-carrier-protein] synthase, mitochondrial
Lupeol	-	2a2g_D_cavity_1	P02761	3.761	0.9402	4	0	0	0	0	0	Major urinary protein
Lupeol	aldA	2opx_A_cavity_3	P25553	3.705	0.9263	4	0	0	0	0	0	Lactaldehyde dehydrogenase
Lupeol	ppa	3emj_G_cavity_1	Q9ZCW5	3.635	0.9086	4	0	0	0	0	0	Inorganic pyrophosphatase
Lupeol	TPK1	1ig3_A_cavity_1	Q9H3S4	3.587	0.8968	4	0	0	0	0	0	Thiamin pyrophosphokinase 1
Lupeol	DRAP1	1jfi_A_cavity_1	Q14919	3.584	0.8961	4	0	0	0	0	0	Dr1-associated corepressor
Lupeol	secA	3bxz_A_cavity_7	P10408	3.577	0.8943	4	0	0	0	0	0	Protein translocase subunit secA
Lupeol	rop	1gmg_B_cavity_1	P03051	3.574	0.8936	4	0	0	0	0	0	Regulatory protein rop
Lupeol	ftsZ1	1w5a_A_cavity_2	Q57816	3.561	0.8904	4	0	0	0	0	0	Cell division protein ftsZ homolog 1
Lupeol	cyoB	1fft_C_cavity_1	P0ABI8	3.542	0.8856	4	0	0	0	0	0	Ubiquinol oxidase subunit 1
Lupeol	SDHA	2fbw_Q_cavity_1	Q9YHT1	4.423	0.8847	5	0	0	0	0	0	Succinate dehydrogenase [ubiquinone] flavoprotein subunit, mitochondrial
Lupeol	-	1oqp_A_cavity_1	P05434	3.527	0.8816	4	0	0	0	0	0	Caltractin
Lupeol	MTRR	2qtz_A_cavity_3	Q9UBK8	3.478	0.8694	4	0	0	0	0	0	Methionine synthase reductase, mitochondrial
Lupeol	PH1782.1	1ku5_A_cavity_1	O74098	3.47	0.8674	4	0	0	0	0	0	Archaeal histone A
Lupeol	yqcC	2hgk_A_cavity_2	Q46919	3.443	0.8609	4	0	0	0	0	0	Uncharacterized protein yqcC
Lupeol	rfbF	1wvc_A_cavity_2	P26396	3.438	0.8596	4	0	0	0	0	0	Glucose-1-phosphate cytidylyltransferase
Lupeol	CDC31	3fwc_A_cavity_2	P06704	3.425	0.8562	4	0	0	0	0	0	Cell division control protein 31
Lupeol	ACIAD0353	2ew0_A_cavity_1	Q6FF54	3.403	0.8509	4	0	0	0	0	0	UPF0301 protein ACIAD0353
Lupeol	RGS18	2owi_A_cavity_1	RGS18_HUMAN	3.364	0.8409	4	0	0	0	0	0	Regulator of G-protein signaling 18
Lupeol	alr3165	1xio_A_cavity_1	Q8YSC4	3.362	0.8404	4	0	0	0	0	0	Bacteriorhodopsin
Lupeol	atpF	2ov6_A_cavity_1	Q60185	3.355	0.8388	4	0	0	0	0	0	V-type ATP synthase subunit F
Lupeol	petA	1zrt_C_cavity_6	P08500	3.351	0.8377	4	0	0	0	0	0	Ubiquinol-cytochrome c reductase iron-sulfur subunit
Lupeol	secY	2yxr_A_cavity_7	Q60175	3.343	0.8357	4	0	0	0	0	0	Preprotein translocase subunit secY
Lupeol	pcn1	1ud9_A_cavity_1	Q975N2	3.298	0.8246	4	0	0	0	0	0	DNA polymerase sliding clamp A
Lupeol	RUNX1T1	2pp4_A_cavity_2	MTG8_HUMAN	3.281	0.8203	4	0	0	0	0	0	Protein CBFA2T1
Lupeol	dhaK	3ct4_C_cavity_2	Q9CIV8	3.267	0.8167	4	0	0	0	0	0	PTS-dependent dihydroxyacetone kinase, dihydroxyacetone-binding subunit dhaK
Lupeol	e(y)1	1taf_A_cavity_2	Q27272	3.263	0.8157	4	0	0	0	0	0	Transcription initiation factor TFIID subunit 9
Lupeol	-	2ex5_A_cavity_2	P32761	3.251	0.8127	4	0	0	0	0	0	DNA endonuclease I-CeuI
Lupeol	top6A	2q2e_B_cavity_8	Q8PUB7	3.248	0.8121	4	0	0	0	0	0	Type II DNA topoisomerase VI subunit A
Cubebin dimethyl ether	-	1pc8_B_cavity_2	Q6ITZ3	2.999	0.7498	3	1	0	0	0	0	Beta-galactoside-specific lectin 4
Cubebin dimethyl ether	-	1kwg_A_cavity_5	NONE	2.998	0.7494	2	1	0	0	1	0	NONE
Cubebin dimethyl ether	cysG	1pjs_B_cavity_4	P25924	2.984	0.7459	3	1	0	0	0	0	Siroheme synthase
Cubebin dimethyl ether	H2-K1	1s7q_A_cavity_2	P01901	2.982	0.7454	2	1	0	1	0	0	H-2 class I histocompatibility antigen, K-B alpha chain
Cubebin dimethyl ether	Ets1	1k7a_A_cavity_1	P27577	2.98	0.7451	2	2	0	0	0	0	Protein C-ets-1
Cubebin dimethyl ether	MIP	1jvw_A_cavity_1	Q09734	2.973	0.7432	2	1	0	1	0	0	Macrophage infectivity potentiator
Cubebin dimethyl ether	PPDK1	1vbg_A_cavity_9	P11155	2.972	0.7429	3	1	0	0	0	0	Pyruvate, phosphate dikinase 1, chloroplastic
Cubebin dimethyl ether	Tamalin	2ego_B_cavity_1	Q8R4T5	2.97	0.7424	3	1	0	0	0	0	General receptor for phosphoinositides 1-associated scaffold protein
Cubebin dimethyl ether	tsaC	1bg5_A_cavity_2	P08515	2.969	0.7423	3	1	0	0	0	0	Glutathione S-transferase class-mu 26 kDa isozyme
Cubebin dimethyl ether	dnaA	1hru_B_cavity_2	P45748	2.963	0.7408	3	1	0	0	0	0	Putative ribosome maturation factor rimN
Cubebin dimethyl ether	AF1548	2e0g_A_cavity_1	P03004	2.962	0.7405	3	1	0	0	0	0	Chromosomal replication initiator protein dnaA
Cubebin dimethyl ether	rpmB	1y88_A_cavity_1	O28724	2.962	0.7404	3	1	0	0	0	0	Uncharacterized protein AF_1548
Cubebin dimethyl ether	truA	2jz6_A_cavity_2	Q9WY96	2.96	0.74	3	1	0	0	0	0	50S ribosomal protein L28
Cubebin dimethyl ether	-	2nr0_D_cavity_2	P07649	2.959	0.7396	3	1	0	0	0	0	tRNA pseudouridine synthase A
Cubebin dimethyl ether	RBMY1C/RBMY1A1	2fy1_A_cavity_1	Q15414	2.957	0.7392	3	1	0	0	0	0	RNA-binding motif protein, Y chromosome, family 1 member A1/C
Cubebin dimethyl ether	hydA	1frv_C_cavity_1	P12943	2.956	0.739	3	1	0	0	0	0	Periplasmic [NiFe] hydrogenase small subunit
Cubebin dimethyl ether	Snrnp25	1v2y_A_cavity_2	Q8VIK1	2.954	0.7386	3	1	0	0	0	0	U11/U12 small nuclear ribonucleoprotein 25 kDa protein
Cubebin dimethyl ether	DHRS1	2qq5_A_cavity_2	Q96LJ7	2.954	0.7386	3	1	0	0	0	0	Dehydrogenase/reductase SDR family member 1
Cubebin dimethyl ether	gor	1ger_A_cavity_3	P06715	2.952	0.7379	3	1	0	0	0	0	Glutathione reductase
Cubebin dimethyl ether	-	1b35_B_cavity_1	P13418	2.946	0.7365	3	1	0	0	0	0	Genome polyprotein
Cubebin dimethyl ether	nucS	2vld_A_cavity_2	Q9V2E8	2.944	0.736	1	2	0	1	0	0	UPF0286 protein PYRAB01260
Cubebin dimethyl ether	CUL5	3dpl_C_cavity_5	Q93034	2.943	0.7356	2	2	0	0	0	0	Cullin-5
Cubebin dimethyl ether	HB1	2gnv_A_cavity_3	O04986	2.942	0.7354	3	1	0	0	0	0	Non-symbiotic hemoglobin 1
Cubebin dimethyl ether	ef1b	1gh8_A_cavity_1	O27734	2.94	0.7351	3	1	0	0	0	0	Elongation factor 1-beta
Cubebin dimethyl ether	gag-pro-pol	1qrj_A_cavity_2	P03362	2.94	0.7349	3	1	0	0	0	0	Gag-Pro-Pol polyprotein
Cubebin dimethyl ether	-	2gnx_A_cavity_3	Q6P1I3	2.935	0.7337	3	1	0	0	0	0	UPF0536 protein C12orf66 homolog
Cubebin dimethyl ether	FLNB	3fer_D_cavity_1	O75369	2.934	0.7334	2	2	0	0	0	0	Filamin-B
Cubebin dimethyl ether	L2	2c6s_H_cavity_3	P03276	2.933	0.7333	3	1	0	0	0	0	Penton protein
Cubebin dimethyl ether	toxA	2ebf_X_cavity_8	P17452	2.933	0.7331	2	2	0	0	0	0	Dermonecrotic toxin
Cubebin dimethyl ether	UNC45A	2dba_A_cavity_1	Q9H3U1	2.932	0.733	3	1	0	0	0	0	Protein unc-45 homolog A
Cubebin dimethyl ether	IDE	3cww_A_cavity_8	P14735	2.93	0.7325	3	1	0	0	0	0	Insulin-degrading enzyme
Cubebin dimethyl ether	-	1a0j_A_cavity_1	P35033	2.929	0.7324	3	1	0	0	0	0	Trypsin-3
Cubebin dimethyl ether	cpcA	1phn_B_cavity_2	P00306	2.928	0.7319	2	1	0	1	0	0	C-phycocyanin alpha chain
Cubebin dimethyl ether	PDPK1	1w1g_A_cavity_1	PDPK1_HUMAN	2.924	0.7309	3	1	0	0	0	0	3-phosphoinositide-dependent protein kinase 1
Cubebin dimethyl ether	gD	2c36_A_cavity_1	P57083	2.923	0.7309	3	1	0	0	0	0	Glycoprotein D
Cubebin dimethyl ether	mnmA	2hma_A_cavity_4	Q97T38	2.922	0.7305	2	2	0	0	0	0	tRNA-specific 2-thiouridylase mnmA
Cubebin dimethyl ether	tuf	1skq_B_cavity_4	P35021	2.917	0.7294	3	1	0	0	0	0	Elongation factor 1-alpha
Cubebin dimethyl ether	HOXB1	1b72_A_cavity_1	HXB1_HUMAN	2.917	0.7291	3	1	0	0	0	0	Homeobox protein Hox-B1
Cubebin dimethyl ether	At3g57050	1ibj_A_cavity_2	P53780	2.916	0.7291	3	1	0	0	0	0	Cystathionine beta-lyase, chloroplastic
Cubebin dimethyl ether	pgi	1zzg_B_cavity_1	Q5SLL6	2.915	0.7288	3	1	0	0	0	0	Glucose-6-phosphate isomerase
Cubebin dimethyl ether	metG	2csx_A_cavity_3	O67298	2.915	0.7288	2	2	0	0	0	0	Methionyl-tRNA synthetase
Cubebin dimethyl ether	SP0314	1ojm_A_cavity_2	Q54873	2.913	0.7282	3	1	0	0	0	0	Hyaluronate lyase
Cubebin dimethyl ether	rbcL	2cwx_A_cavity_3	O58677	2.913	0.7282	3	1	0	0	0	0	Ribulose bisphosphate carboxylase
Cubebin dimethyl ether	TIM9	3dxr_B_cavity_2	O74700	2.913	0.7282	3	1	0	0	0	0	Mitochondrial import inner membrane translocase subunit TIM9
Cubebin dimethyl ether	ydcF	3ca8_A_cavity_1	P34209	2.912	0.7281	3	1	0	0	0	0	Protein ydcF
Cubebin dimethyl ether	dhp1	3fqd_A_cavity_8	P40848	3.633	0.7266	3	1	0	0	1	0	5-3 exoribonuclease 2
Cubebin dimethyl ether	nrdD	1hk8_A_cavity_4	P07071	2.902	0.7254	3	1	0	0	0	0	Anaerobic ribonucleoside-triphosphate reductase
Cubebin dimethyl ether	-	1iod_A_cavity_2	Q9IAM1	2.899	0.7247	3	1	0	0	0	0	Agkisacutacin subunit A
Cubebin dimethyl ether	1.3	1a0i_A_cavity_3	P00969	2.895	0.7237	1	2	0	0	1	0	DNA ligase
Cubebin dimethyl ether	SULT2A1	2qp4_A_cavity_3	Q06520	2.893	0.7233	3	1	0	0	0	0	Bile salt sulfotransferase
Cubebin dimethyl ether	dapA	3cpr_B_cavity_1	P19808	2.893	0.7232	3	1	0	0	0	0	Dihydrodipicolinate synthase
Cubebin dimethyl ether	rnhA	1jl2_A_cavity_1	P0A7Y6	2.892	0.723	2	2	0	0	0	0	Ribonuclease HI
Cubebin dimethyl ether	syd	3ffv_B_cavity_1	P0A8U0	2.892	0.723	2	1	0	1	0	0	Protein syd
Cubebin dimethyl ether	sepS	2du7_A_cavity_4	Q59054	2.89	0.7224	3	1	0	0	0	0	O-phosphoseryl-tRNA(Cys) synthetase
Cubebin dimethyl ether	ECH1	2vre_A_cavity_4	Q13011	2.888	0.7219	3	1	0	0	0	0	Delta(3,5)-Delta(2,4)-dienoyl-CoA isomerase, mitochondrial
Cubebin dimethyl ether	Hnrnpll	2e5i_A_cavity_1	Q921F4	2.887	0.7217	2	2	0	0	0	0	Heterogeneous nuclear ribonucleoprotein L-like
Cubebin dimethyl ether	Trl	1yuj_A_cavity_1	Q08605	2.886	0.7214	2	2	0	0	0	0	Transcription factor GAGA
Cubebin dimethyl ether	bphD	2puj_A_cavity_2	P47229	2.882	0.7206	2	2	0	0	0	0	2-hydroxy-6-oxo-6-phenylhexa-2,4-dienoate hydrolase
Cubebin dimethyl ether	TOP1	1sc7_A_cavity_7	TOP1_HUMAN	2.872	0.7181	1	3	0	0	0	0	DNA topoisomerase 1
Cubebin dimethyl ether	Anxa5	1n44_A_cavity_4	P14668	2.872	0.718	2	1	0	1	0	0	Annexin A5
Cubebin dimethyl ether	PDE3B	1soj_J_cavity_4	PDE3B_HUMAN	2.87	0.7175	2	2	0	0	0	0	cGMP-inhibited 3,5-cyclic phosphodiesterase B
Cubebin dimethyl ether	glmU	1hm9_A_cavity_4	Q97R46	3.578	0.7155	3	1	0	1	0	0	Bifunctional protein glmU
Cubebin dimethyl ether	SYNCRIP	2dgu_A_cavity_2	O60506	3.55	0.71	3	1	0	0	1	0	Heterogeneous nuclear ribonucleoprotein Q
Cubebin dimethyl ether	dphB	1wde_A_cavity_2	Q9YDI2	3.38	0.6759	3	1	0	1	0	0	Probable diphthine synthase
Cubebin dimethyl ether	Ache	2c0p_A_cavity_2	P21836	3.357	0.6714	3	1	0	1	0	0	Acetylcholinesterase
Cubebin dimethyl ether	menB	2uzf_A_cavity_2	Q5HH38	3.86	0.6434	4	2	0	0	0	0	Naphthoate synthase
Cubebin dimethyl ether	TP73	1cok_A_cavity_1	P73_HUMAN	3.199	0.6398	4	1	0	0	0	0	Tumor protein p73
Cubebin dimethyl ether	odcI	1ord_B_cavity_7	P43099	3.055	0.611	4	1	0	0	0	0	Ornithine decarboxylase, inducible
Cubebin dimethyl ether	Iyd	3gh8_H_cavity_3	Q9DCX8	2.997	0.5993	4	1	0	0	0	0	Iodotyrosine dehalogenase 1
Cubebin dimethyl ether	GALM	1so0_C_cavity_2	Q96C23	2.996	0.5991	3	0	1	0	1	0	Aldose 1-epimerase
Cubebin dimethyl ether	ROCK2	2h9v_A_cavity_4	Q28021	2.992	0.5985	3	0	1	0	1	0	Rho-associated protein kinase 2
Cubebin dimethyl ether	GOT1	1ajr_B_cavity_1	P00503	2.99	0.5981	4	1	0	0	0	0	Aspartate aminotransferase, cytoplasmic
Cubebin dimethyl ether	PEBP1	1b7a_B_cavity_1	P13696	2.986	0.5973	3	0	1	0	1	0	Phosphatidylethanolamine-binding protein 1
Cubebin dimethyl ether	usg	2hjs_A_cavity_1	O87014	2.983	0.5966	4	1	0	0	0	0	USG-1 protein homolog
Cubebin dimethyl ether	tppp-1	1pul_A_cavity_1	P91127	2.983	0.5966	4	1	0	0	0	0	TPPP family protein C32E8.3
Cubebin dimethyl ether	F13A1	1ggt_A_cavity_2	F13A_HUMAN	2.982	0.5965	4	1	0	0	0	0	Coagulation factor XIII A chain
Cubebin dimethyl ether	pcyA	2g18_C_cavity_3	Q93TN0	2.982	0.5964	4	1	0	0	0	0	Phycocyanobili
Cubebin dimethyl ether	ALDOB	1qo5_J_cavity_2	ALDOB_HUMAN	2.98	0.596	3	2	0	0	0	0	Fructose-bisphosphate aldolase B
Cubebin dimethyl ether	BLVRA	2h63_A_cavity_1	P53004	2.979	0.5958	4	1	0	0	0	0	Biliverdin reductase A
Cubebin dimethyl ether	tetX	1yvg_A_cavity_1	P04958	2.976	0.5952	4	1	0	0	0	0	Tetanus toxin
Cubebin dimethyl ether	-	1i3r_H_cavity_2	P04224	2.976	0.5952	4	1	0	0	0	0	H-2 class II histocompatibility antigen, E-K alpha chain
Cubebin dimethyl ether	mdh	3gvi_D_cavity_1	Q2YLR9	2.974	0.5949	4	1	0	0	0	0	Malate dehydrogenase
Cubebin dimethyl ether	traM	3d8a_A_cavity_1	P10026	2.963	0.5926	4	1	0	0	0	0	Protein traM
Cubebin dimethyl ether	Rab22a	1z0j_A_cavity_1	P35285	2.961	0.5922	1	3	0	1	0	0	Ras-related protein Rab-22A
Cubebin dimethyl ether	upp	1v9s_A_cavity_1	Q72J35	2.959	0.5919	4	1	0	0	0	0	Uracil phosphoribosyltransferase
Cubebin dimethyl ether	NUCB1	1snl_A_cavity_1	NUCB1_HUMAN	2.956	0.5912	4	1	0	0	0	0	Nucleobindin-1
Cubebin dimethyl ether	FGA	1m1j_A_cavity_1	P14448	2.955	0.5909	4	1	0	0	0	0	Fibrinogen alpha chain
Cubebin dimethyl ether	pepX	1lns_A_cavity_5	P22346	2.95	0.5899	1	3	0	1	0	0	Xaa-Pro dipeptidyl-peptidase
Cubebin dimethyl ether	-	1goy_A_cavity_1	P00649	2.95	0.5899	1	2	0	1	1	0	Ribonuclease
Cubebin dimethyl ether	pyrI	2yww_B_cavity_1	Q58801	2.948	0.5897	4	1	0	0	0	0	Aspartate carbamoyltransferase regulatory chain
Cubebin dimethyl ether	Edc3	2rm4_A_cavity_3	Q9VVI2	2.948	0.5897	4	1	0	0	0	0	Enhancer of mRNA-decapping protein 3
Cubebin dimethyl ether	metE	2nq5_A_cavity_5	Q8CWX6	2.947	0.5895	4	1	0	0	0	0	5-methyltetrahydropteroyltriglutamate--homocysteine methyltransferase
Cubebin dimethyl ether	dnaG	2au3_A_cavity_4	O67465	2.947	0.5895	4	1	0	0	0	0	DNA primase
Cubebin dimethyl ether	BNA6	3c2o_A_cavity_1	P43619	2.945	0.589	4	1	0	0	0	0	Nicotinate-nucleotide pyrophosphorylase [carboxylating]
Cubebin dimethyl ether	-	1ivx_B_cavity_2	PAOX_ARTGO	2.941	0.5882	4	1	0	0	0	0	Phenylethylamine oxidase
Cubebin dimethyl ether	STRBP	2dmy_A_cavity_1	Q96SI9	3.528	0.588	3	3	0	0	0	0	Spermatid perinuclear RNA-binding protein
Cubebin dimethyl ether	-	1oxy_A_cavity_2	P04253	2.94	0.588	3	1	0	0	1	0	Hemocyanin II
Cubebin dimethyl ether	oprM	1wp1_B_cavity_1	OPRM_PSEAE	2.939	0.5877	4	1	0	0	0	0	Outer membrane protein oprM
Cubebin dimethyl ether	Dkk2	2jtk_A_cavity_1	Q9QYZ8	2.938	0.5877	3	2	0	0	0	0	Dickkopf-related protein 2
Cubebin dimethyl ether	VC1409	1yc9_A_cavity_1	Q9KS51	2.933	0.5866	4	1	0	0	0	0	Multidrug resistance protein, putative
Urinatetralin	-	1s44_A_cavity_1	P58989	2.996	0.749	3	1	0	0	0	0	Crustacyanin-A1 subunit
Urinatetralin	-	3qeh_C_cavity_2	NONE	2.992	0.7481	3	1	0	0	0	0	NONE
Urinatetralin	frdA	1kfy_O_cavity_2	FRDA_ECOLI	2.986	0.7464	3	1	0	0	0	0	Fumarate reductase flavoprotein subunit
Urinatetralin	ef1b	1gh8_A_cavity_1	O27734	2.985	0.7463	3	1	0	0	0	0	Elongation factor 1-beta
Urinatetralin	toxA	2ebf_X_cavity_8	P17452	2.984	0.7459	2	2	0	0	0	0	Dermonecrotic toxin
Urinatetralin	gpmI	2ify_A_cavity_3	Q81X77	2.97	0.7424	2	1	0	1	0	0	2,3-bisphosphoglycerate-independent phosphoglycerate mutase
Urinatetralin	L2	2c6s_H_cavity_5	P03276	2.958	0.7394	3	1	0	0	0	0	Penton protein
Urinatetralin	recC	1w36_F_cavity_7	P07648	2.953	0.7383	3	1	0	0	0	0	Exodeoxyribonuclease V gamma chain
Urinatetralin	SNF8	1w7p_C_cavity_1	Q12483	2.953	0.7382	3	1	0	0	0	0	Vacuolar-sorting protein SNF8
Urinatetralin	gD	2c36_A_cavity_1	P57083	2.948	0.737	3	1	0	0	0	0	Glycoprotein D
Urinatetralin	TPI1	1nf0_A_cavity_1	P00942	2.945	0.7361	2	2	0	0	0	0	Triosephosphate isomerase
Urinatetralin	pbsA1	1we1_B_cavity_2	P72849	2.943	0.7357	3	1	0	0	0	0	Heme oxygenase 1
Urinatetralin	ribD	2d5n_B_cavity_3	P17618	2.939	0.7348	2	2	0	0	0	0	Riboflavin biosynthesis protein ribD
Urinatetralin	CUL5	3dpl_C_cavity_5	Q93034	2.933	0.7332	2	2	0	0	0	0	Cullin-5
Urinatetralin	TPR	1nda_C_cavity_2	P28593	2.927	0.7317	3	1	0	0	0	0	Trypanothione reductase
Urinatetralin	PDE3B	1soj_J_cavity_4	PDE3B_HUMAN	2.926	0.7316	2	2	0	0	0	0	cGMP-inhibited 3,5-cyclic phosphodiesterase B
Urinatetralin	PPDK1	1vbg_A_cavity_9	P11155	2.926	0.7315	3	1	0	0	0	0	Pyruvate, phosphate dikinase 1, chloroplastic
Urinatetralin	metG	2csx_A_cavity_3	O67298	2.925	0.7313	2	2	0	0	0	0	Methionyl-tRNA synthetase
Urinatetralin	DHRS1	2qq5_A_cavity_2	Q96LJ7	2.923	0.7306	3	1	0	0	0	0	Dehydrogenase/reductase SDR family member 1
Urinatetralin	TIM9	3dxr_A_cavity_1	O74700	2.921	0.7302	3	1	0	0	0	0	Mitochondrial import inner membrane translocase subunit TIM9
Urinatetralin	1.3	1a0i_A_cavity_3	P00969	2.917	0.7291	1	2	0	0	1	0	DNA ligase
Urinatetralin	AF1548	1y88_A_cavity_1	O28724	2.916	0.7289	3	1	0	0	0	0	Uncharacterized protein AF_1548
Urinatetralin	Ets1	1k7a_A_cavity_1	P27577	2.916	0.7289	2	2	0	0	0	0	Protein C-ets-1
Urinatetralin	UNC45A	2dba_A_cavity_1	Q9H3U1	2.912	0.7279	3	1	0	0	0	0	Protein unc-45 homolog A
Urinatetralin	fabG	3f9i_A_cavity_1	P50941	2.906	0.7264	3	1	0	0	0	0	3-oxoacyl-[acyl-carrier-protein] reductase
Urinatetralin	spoVG	2i9x_A_cavity_1	Q8CML1	2.903	0.7257	3	1	0	0	0	0	Putative septation protein spoVG
Urinatetralin	ORF2	2gh8_C_cavity_3	P36285	2.902	0.7256	1	2	0	1	0	0	Capsid protein
Urinatetralin	MEF2A	1egw_D_cavity_1	Q02078	2.884	0.721	3	1	0	0	0	0	Myocyte-specific enhancer factor 2A
Urinatetralin	CDC33	1pbi_A_cavity_1	P56679	2.88	0.7199	1	3	0	0	0	0	Seed trypsin/chymotrypsin inhibitor IVB
Urinatetralin	mcrA	1rf8_A_cavity_2	P07260	2.864	0.7161	3	1	0	0	0	0	Eukaryotic translation initiation factor 4E
Urinatetralin	RPA43	1e6v_E_cavity_2	Q49605	2.864	0.716	3	1	0	0	0	0	Methyl-coenzyme M reductase I subunit alpha
Urinatetralin	-	2rf4_A_cavity_2	P46669	2.861	0.7153	3	1	0	0	0	0	DNA-directed RNA polymerase I subunit RPA43
Urinatetralin	Acox1	1is2_B_cavity_5	P07872	2.859	0.7148	3	1	0	0	0	0	Acyl-coenzyme A oxidase 1, peroxisomal
Urinatetralin	nucS	2vld_A_cavity_2	Q9V2E8	2.857	0.7142	1	2	0	1	0	0	UPF0286 protein PYRAB01260
Urinatetralin	ligA	1b4u_B_cavity_2	P22635	2.856	0.7141	3	1	0	0	0	0	Protocatechuate 4,5-dioxygenase alpha chain
Urinatetralin	glnE	1v4a_A_cavity_2	P30870	2.853	0.7132	1	2	0	1	0	0	Glutamate-ammonia-ligase adenylyltransferase
Urinatetralin	dhp1	3fqd_A_cavity_8	P40848	3.563	0.7126	3	1	0	0	1	0	5-3 exoribonuclease 2
Urinatetralin	Hebp1	2gov_A_cavity_1	Q9R257	2.839	0.7098	3	1	0	0	0	0	Heme-binding protein 1
Urinatetralin	MIP	1jvw_A_cavity_1	Q09734	2.833	0.7082	2	1	0	1	0	0	Macrophage infectivity potentiator
Urinatetralin	rnhA	1jl2_A_cavity_1	P0A7Y6	2.823	0.7058	2	2	0	0	0	0	Ribonuclease HI
Urinatetralin	dnaA	2e0g_A_cavity_1	P03004	2.823	0.7058	3	1	0	0	0	0	Chromosomal replication initiator protein dnaA
Urinatetralin	ABL2	2ecd_A_cavity_2	ABL2_HUMAN	2.815	0.7036	3	1	0	0	0	0	Tyrosine-protein kinase ABL2
Urinatetralin	MAGI2	1ujv_A_cavity_1	Q86UL8	2.789	0.6973	2	1	0	0	1	0	Membrane-associated guanylate kinase, WW and PDZ domain-containing protein 2
Urinatetralin	SP0314	1ojm_A_cavity_2	Q54873	2.789	0.6972	3	1	0	0	0	0	Hyaluronate lyase
Urinatetralin	sepS	2du7_A_cavity_4	Q59054	2.784	0.6961	3	1	0	0	0	0	O-phosphoseryl-tRNA(Cys) synthetase
Urinatetralin	GR2	1onf_A_cavity_7	Q94655	2.779	0.6947	3	1	0	0	0	0	Glutathione reductase
Urinatetralin	Anxa5	1n44_A_cavity_4	P14668	2.741	0.6852	2	1	0	1	0	0	Annexin A5
Urinatetralin	MJ0158	2aeu_A_cavity_4	Q57622	2.739	0.6848	3	1	0	0	0	0	UPF0425 pyridoxal phosphate-dependent protein MJ0158
Urinatetralin	hmd	2b0j_A_cavity_3	Q58194	2.733	0.6833	3	1	0	0	0	0	5,10-methenyltetrahydromethanopterin hydrogenase
Urinatetralin	ERBB2	1n8z_C_cavity_2	ERBB2_HUMAN	2.725	0.6812	2	1	0	0	1	0	Receptor tyrosine-protein kinase erbB-2
Urinatetralin	Nob1	2con_A_cavity_1	Q8BW10	2.723	0.6808	2	2	0	0	0	0	RNA-binding protein NOB1
Urinatetralin	hpcE	1gtt_C_cavity_5	P37352	2.721	0.6804	1	2	0	1	0	0	Homoprotocatechuate catabolism bifunctional isomerase/decarboxylase
Urinatetralin	HI1161	2b6e_H_cavity_1	P45083	2.717	0.6793	3	1	0	0	0	0	Putative esterase HI1161
Urinatetralin	Klk1b4	1sgf_Z_cavity_2	P00757	2.703	0.6758	1	2	0	1	0	0	Kallikrein 1-related peptidase-like b4
Urinatetralin	NUP214	3fmo_A_cavity_3	P35658	2.702	0.6754	2	2	0	0	0	0	Nuclear pore complex protein Nup214
Urinatetralin	RPA1	1fgu_B_cavity_1	P27694	2.583	0.6456	2	1	0	0	1	0	Replication protein A 70 kDa DNA-binding subunit
Urinatetralin	ruvB	1in7_A_cavity_2	Q56313	3.842	0.6404	2	3	0	0	1	0	Holliday junction ATP-dependent DNA helicase ruvB
Urinatetralin	CSDE1	1x65_A_cavity_1	O75534	3.814	0.6357	4	1	0	0	1	0	Cold shock domain-containing protein E1
Urinatetralin	argS	3fnr_A_cavity_4	Q9PNC0	2.507	0.6267	3	1	0	0	0	0	Arginyl-tRNA synthetase
Urinatetralin	Tox	2co9_A_cavity_1	Q66JW3	2.504	0.626	2	2	0	0	0	0	Thymocyte selection-associated high mobility group box protein TOX
Urinatetralin	bglA	1qox_N_cavity_2	Q03506	3.095	0.619	3	1	0	1	0	0	Beta-glucosidase
Urinatetralin	TAGLN2	1wym_A_cavity_1	P37802	2.457	0.6142	2	2	0	0	0	0	Transgelin-2
Urinatetralin	Ache	2c0p_A_cavity_2	P21836	3.026	0.6051	3	1	0	1	0	0	Acetylcholinesterase
Urinatetralin	cysG	1pjs_B_cavity_4	P25924	2.42	0.6051	3	1	0	0	0	0	Siroheme synthase
Urinatetralin	DRAP1	1jfi_B_cavity_2	Q14919	2.401	0.6002	3	1	0	0	0	0	Dr1-associated corepressor
Urinatetralin	F13A1	1ggt_A_cavity_2	F13A_HUMAN	2.986	0.5971	4	1	0	0	0	0	Coagulation factor XIII A chain
Urinatetralin	TP73	1cok_A_cavity_1	P73_HUMAN	2.973	0.5945	4	1	0	0	0	0	Tumor protein p73
Urinatetralin	Iyd	3gh8_H_cavity_3	Q9DCX8	2.971	0.5941	4	1	0	0	0	0	Iodotyrosine dehalogenase 1
Urinatetralin	upp	1v9s_A_cavity_1	Q72J35	2.968	0.5937	4	1	0	0	0	0	Uracil phosphoribosyltransferase
Urinatetralin	THTPA	3bhd_B_cavity_2	Q9BU02	2.373	0.5933	2	1	0	0	1	0	Thiamine-triphosphatase
Urinatetralin	cyp130	2uvn_B_cavity_3	Q11062	2.964	0.5929	4	1	0	0	0	0	Putative cytochrome P450 130
Urinatetralin	trpF	1lbm_A_cavity_1	Q56320	2.959	0.5917	4	1	0	0	0	0	N-(5-phosphoribosyl)anthranilate isomerase
Urinatetralin	hemL	2e7u_A_cavity_2	Q5SJS4	2.952	0.5903	4	1	0	0	0	0	Glutamate-1-semialdehyde 2,1-aminomutase
Urinatetralin	FGA	1m1j_A_cavity_1	P14448	2.938	0.5876	4	1	0	0	0	0	Fibrinogen alpha chain
Urinatetralin	pyrI	2yww_B_cavity_1	Q58801	2.933	0.5866	4	1	0	0	0	0	Aspartate carbamoyltransferase regulatory chain
Urinatetralin	metE	2nq5_A_cavity_5	Q8CWX6	2.931	0.5862	4	1	0	0	0	0	5-methyltetrahydropteroyltriglutamate--homocysteine methyltransferase
Urinatetralin	tppp-1	1pul_A_cavity_1	P91127	2.93	0.586	4	1	0	0	0	0	TPPP family protein C32E8.3
Urinatetralin	oprM	1wp1_B_cavity_1	OPRM_PSEAE	2.93	0.5859	4	1	0	0	0	0	Outer membrane protein oprM
Urinatetralin	nifD	1h1l_B_cavity_4	P00466	2.924	0.5848	4	1	0	0	0	0	Nitrogenase molybdenum-iron protein alpha chain
Urinatetralin	Rab22a	1z0j_A_cavity_1	P35285	2.918	0.5836	1	3	0	1	0	0	Ras-related protein Rab-22A
Urinatetralin	tdk	2qpo_D_cavity_1	Q9WYN2	2.914	0.5828	3	2	0	0	0	0	Thymidine kinase
Urinatetralin	H2-K1	1vac_A_cavity_1	P01901	2.908	0.5816	3	1	0	1	0	0	H-2 class I histocompatibility antigen, K-B alpha chain
Urinatetralin	qbdA	1kv9_A_cavity_3	Q8GR64	2.901	0.5802	4	1	0	0	0	0	Quinohemoprotein alcohol dehydrogenase ADH IIB
Urinatetralin	VRK2	2v62_B_cavity_2	VRK2_HUMAN	2.9	0.58	4	1	0	0	0	0	Serine/threonine-protein kinase VRK2
Urinatetralin	aroA'	2qji_N_cavity_1	Q57843	2.897	0.5795	0	4	0	1	0	0	2-amino-3,7-dideoxy-D-threo-hept-6-ulosonate synthase
Urinatetralin	traM	3d8a_A_cavity_1	P10026	2.894	0.5788	4	1	0	0	0	0	Protein traM
Urinatetralin	SNX9	2raj_A_cavity_1	Q9Y5X1	2.89	0.578	2	2	0	1	0	0	Sorting nexin-9
Urinatetralin	dphB	1wde_A_cavity_2	Q9YDI2	2.873	0.5746	3	1	0	1	0	0	Probable diphthine synthase
Urinatetralin	-	1ew3_A_cavity_1	Q95182	2.295	0.5739	3	1	0	0	0	0	Major allergen Equ c 1
Urinatetralin	glmU	1hm9_A_cavity_4	Q97R46	2.869	0.5738	3	1	0	1	0	0	Bifunctional protein glmU
Urinatetralin	VC1409	1yc9_A_cavity_1	Q9KS51	2.867	0.5735	4	1	0	0	0	0	Multidrug resistance protein, putative
Urinatetralin	SAL1	1gm6_A_cavity_1	P81608	2.864	0.5728	3	0	1	1	0	0	Salivary lipocalin
Urinatetralin	Hnrnpll	1wex_A_cavity_1	Q921F4	2.848	0.5695	4	1	0	0	0	0	Heterogeneous nuclear ribonucleoprotein L-like
Urinatetralin	IGHG1	1d6v_L_cavity_1	P01857	2.844	0.5689	3	2	0	0	0	0	Ig gamma-1 chain C region
Urinatetralin	USP14	2ayn_C_cavity_2	UBP14_HUMAN	2.838	0.5675	3	1	0	1	0	0	Ubiquitin carboxyl-terminal hydrolase 14
Urinatetralin	Edc3	2rm4_A_cavity_3	Q9VVI2	2.83	0.5661	4	1	0	0	0	0	Enhancer of mRNA-decapping protein 3
Urinatetralin	odcI	1ord_B_cavity_7	P43099	2.822	0.5643	4	1	0	0	0	0	Ornithine decarboxylase, inducible
Urinatetralin	CAPN9	2p0r_B_cavity_2	CAN9_HUMAN	2.808	0.5616	3	1	0	1	0	0	Calpain-9
Urinatetralin	BLVRA	2h63_A_cavity_1	P53004	2.797	0.5593	4	1	0	0	0	0	Biliverdin reductase A
Urinatetralin	secA	2fsf_A_cavity_7	SECA_ECOLI	2.792	0.5584	2	2	0	1	0	0	Protein translocase subunit secA
Hinokinin	-	3mci_A_cavity_2	NONE	3.054	0.7635	1	2	0	1	0	0	NONE
Hinokinin	dhp1	3fqd_A_cavity_8	P40848	3.775	0.755	3	1	0	0	1	0	5-3 exoribonuclease 2
Hinokinin	-	1iod_A_cavity_2	Q9IAM1	2.991	0.7477	3	1	0	0	0	0	Agkisacutacin subunit A
Hinokinin	dnaA	2e0g_A_cavity_1	P03004	2.986	0.7465	3	1	0	0	0	0	Chromosomal replication initiator protein dnaA
Hinokinin	-	1pc8_B_cavity_2	Q6ITZ3	2.986	0.7465	3	1	0	0	0	0	Beta-galactoside-specific lectin 4
Hinokinin	cysG	1pjs_B_cavity_4	P25924	2.985	0.7463	3	1	0	0	0	0	Siroheme synthase
Hinokinin	Tamalin	2ego_B_cavity_1	Q8R4T5	2.979	0.7448	3	1	0	0	0	0	General receptor for phosphoinositides 1-associated scaffold protein
Hinokinin	UNC45A	2dba_A_cavity_1	Q9H3U1	2.979	0.7447	3	1	0	0	0	0	Protein unc-45 homolog A
Hinokinin	ORF2	2gh8_C_cavity_3	P36285	2.978	0.7445	1	2	0	1	0	0	Capsid protein
Hinokinin	-	1bg5_A_cavity_2	P08515	2.975	0.7438	3	1	0	0	0	0	Glutathione S-transferase class-mu 26 kDa isozyme
Hinokinin	L2	2c6s_H_cavity_5	P03276	2.975	0.7436	3	1	0	0	0	0	Penton protein
Hinokinin	TOP1	1sc7_A_cavity_7	TOP1_HUMAN	2.972	0.7431	1	3	0	0	0	0	DNA topoisomerase 1
Hinokinin	ACC1	1uyr_A_cavity_7	Q00955	2.967	0.7417	3	1	0	0	0	0	Acetyl-CoA carboxylase
Hinokinin	frdA	1kfy_O_cavity_2	FRDA_ECOLI	2.965	0.7413	3	1	0	0	0	0	Fumarate reductase flavoprotein subunit
Hinokinin	IDE	3cww_A_cavity_8	P14735	2.964	0.741	3	1	0	0	0	0	Insulin-degrading enzyme
Hinokinin	pgi	1zzg_B_cavity_1	Q5SLL6	2.962	0.7405	3	1	0	0	0	0	Glucose-6-phosphate isomerase
Hinokinin	ACX1	1w07_B_cavity_5	O65202	2.962	0.7404	2	2	0	0	0	0	Acyl-coenzyme A oxidase 1, peroxisomal
Hinokinin	ydcF	3ca8_A_cavity_1	P34209	2.962	0.7404	3	1	0	0	0	0	Protein ydcF
Hinokinin	sodC	2aqt_B_cavity_1	Q59623	2.959	0.7398	1	2	0	0	1	0	Superoxide dismutase [Cu-Zn]
Hinokinin	H2-K1	1s7q_A_cavity_2	P01901	2.959	0.7396	2	1	0	1	0	0	H-2 class I histocompatibility antigen, K-B alpha chain
Hinokinin	CUL5	3dpl_C_cavity_5	Q93034	2.951	0.7377	2	2	0	0	0	0	Cullin-5
Hinokinin	Ets1	1k7a_A_cavity_1	P27577	2.948	0.737	2	2	0	0	0	0	Protein C-ets-1
Hinokinin	ECH1	2vre_A_cavity_4	Q13011	2.944	0.736	3	1	0	0	0	0	Delta(3,5)-Delta(2,4)-dienoyl-CoA isomerase, mitochondrial
Hinokinin	1.3	1a0i_A_cavity_3	P00969	2.941	0.7353	1	2	0	0	1	0	DNA ligase
Hinokinin	PDE3B	1soj_J_cavity_4	PDE3B_HUMAN	2.938	0.7345	2	2	0	0	0	0	cGMP-inhibited 3,5-cyclic phosphodiesterase B
Hinokinin	ligA	1b4u_B_cavity_2	P22635	2.936	0.7341	3	1	0	0	0	0	Protocatechuate 4,5-dioxygenase alpha chain
Hinokinin	ZKSCAN5	2eon_A_cavity_1	ZKSC5_HUMAN	2.935	0.7337	2	2	0	0	0	0	Zinc finger protein with KRAB and SCAN domains 5
Hinokinin	RPA3	1l1o_C_cavity_3	P35244	2.929	0.7323	1	2	0	1	0	0	Replication protein A 14 kDa subunit
Hinokinin	nrdD	1hk8_A_cavity_4	P07071	2.929	0.7322	3	1	0	0	0	0	Anaerobic ribonucleoside-triphosphate reductase
Hinokinin	At3g57050	1ibj_A_cavity_2	P53780	2.922	0.7306	3	1	0	0	0	0	Cystathionine beta-lyase, chloroplastic
Hinokinin	-	2gnx_A_cavity_3	Q6P1I3	2.915	0.7288	3	1	0	0	0	0	UPF0536 protein C12orf66 homolog
Hinokinin	syd	3ffv_B_cavity_1	P0A8U0	2.914	0.7286	2	1	0	1	0	0	Protein syd
Hinokinin	VACWR025	1y8e_A_cavity_1	P68638	2.913	0.7283	3	1	0	0	0	0	Complement control protein
Hinokinin	SP0314	1ojm_A_cavity_2	Q54873	2.912	0.7279	3	1	0	0	0	0	Hyaluronate lyase
Hinokinin	RBMY1A1/RBMY1C	2fy1_A_cavity_1	Q15414	2.91	0.7276	3	1	0	0	0	0	RNA-binding motif protein, Y chromosome, family 1 member A1/C
Hinokinin	rpmB	2jz6_A_cavity_2	Q9WY96	2.908	0.727	3	1	0	0	0	0	50S ribosomal protein L28
Hinokinin	endA	2cv8_B_cavity_1	Q975R3	2.907	0.7268	3	1	0	0	0	0	tRNA-splicing endonuclease
Hinokinin	Snrnp25	1v2y_A_cavity_2	Q8VIK1	2.897	0.7242	3	1	0	0	0	0	U11/U12 small nuclear ribonucleoprotein 25 kDa protein
Hinokinin	-	1s44_A_cavity_1	P58989	2.894	0.7235	3	1	0	0	0	0	Crustacyanin-A1 subunit
Hinokinin	pbsA1	1we1_B_cavity_2	P72849	2.893	0.7232	3	1	0	0	0	0	Heme oxygenase 1
Hinokinin	HI1161	2b6e_H_cavity_1	P45083	2.891	0.7227	3	1	0	0	0	0	Putative esterase HI1161
Hinokinin	BTS1	2e8x_A_cavity_2	Q12051	2.887	0.7217	3	1	0	0	0	0	Geranylgeranyl pyrophosphate synthetase
Hinokinin	toxA	2ebf_X_cavity_8	P17452	2.887	0.7216	2	2	0	0	0	0	Dermonecrotic toxin
Hinokinin	rnhA	1jl2_A_cavity_1	P0A7Y6	2.885	0.7214	2	2	0	0	0	0	Ribonuclease HI
Hinokinin	SNF8	1w7p_C_cavity_1	Q12483	2.879	0.7198	3	1	0	0	0	0	Vacuolar-sorting protein SNF8
Hinokinin	Hebp1	2gov_A_cavity_1	Q9R257	2.873	0.7184	3	1	0	0	0	0	Heme-binding protein 1
Hinokinin	nucS	2vld_A_cavity_2	Q9V2E8	2.869	0.7172	1	2	0	1	0	0	UPF0286 protein PYRAB01260
Hinokinin	Hnrnpll	2e5i_A_cavity_1	Q921F4	2.861	0.7154	2	2	0	0	0	0	Heterogeneous nuclear ribonucleoprotein L-like
Hinokinin	TIM9	3dxr_A_cavity_1	O74700	2.856	0.714	3	1	0	0	0	0	Mitochondrial import inner membrane translocase subunit TIM9
Hinokinin	ssuD	1m41_A_cavity_3	P80645	2.853	0.7134	1	2	0	0	1	0	Alkanesulfonate monooxygenase
Hinokinin	MJ0158	2aeu_A_cavity_4	Q57622	2.852	0.7131	3	1	0	0	0	0	UPF0425 pyridoxal phosphate-dependent protein MJ0158
Hinokinin	TUFM	1d2e_A_cavity_2	P49410	2.85	0.7125	1	2	0	1	0	0	Elongation factor Tu, mitochondrial
Hinokinin	top6A	2q2e_A_cavity_2	Q8PUB7	2.846	0.7115	3	1	0	0	0	0	Type II DNA topoisomerase VI subunit A
Hinokinin	NUP214	3fmo_A_cavity_3	P35658	2.844	0.711	2	2	0	0	0	0	Nuclear pore complex protein Nup214
Hinokinin	-	1pn0_B_cavity_6	P15245	2.84	0.7101	1	2	0	1	0	0	Phenol 2-monooxygenase
Hinokinin	gor	1ger_A_cavity_3	P06715	2.839	0.7097	3	1	0	0	0	0	Glutathione reductase
Hinokinin	glpT	1pw4_A_cavity_3	P08194	2.838	0.7096	2	2	0	0	0	0	Glycerol-3-phosphate transporter
Hinokinin	hydA	1frv_C_cavity_1	P12943	2.836	0.709	3	1	0	0	0	0	Periplasmic [NiFe] hydrogenase small subunit
Hinokinin	DHRS1	2qq5_A_cavity_2	Q96LJ7	2.835	0.7087	3	1	0	0	0	0	Dehydrogenase/reductase SDR family member 1
Hinokinin	gD	2c36_A_cavity_1	P57083	2.83	0.7074	3	1	0	0	0	0	Glycoprotein D
Hinokinin	Tox	2co9_A_cavity_1	Q66JW3	2.828	0.7069	2	2	0	0	0	0	Thymocyte selection-associated high mobility group box protein TOX
Hinokinin	rnhB	1i3a_A_cavity_2	O29634	2.827	0.7069	2	2	0	0	0	0	Ribonuclease HII
Hinokinin	PGLYRP3	1sk4_A_cavity_1	Q96LB9	2.827	0.7067	2	2	0	0	0	0	Peptidoglycan recognition protein I-alpha
Hinokinin	USP14	2ayn_C_cavity_2	UBP14_HUMAN	3.319	0.6637	3	1	0	1	0	0	Ubiquitin carboxyl-terminal hydrolase 14
Hinokinin	ruvB	1in7_A_cavity_2	Q56313	3.864	0.644	2	3	0	0	1	0	Holliday junction ATP-dependent DNA helicase ruvB
Hinokinin	PSPTO4464	2p0t_A_cavity_1	Q87WS9	3.143	0.6286	4	1	0	0	0	0	UPF0307 protein PSPTO_4464
Hinokinin	upp	1v9s_A_cavity_1	Q72J35	2.991	0.5981	4	1	0	0	0	0	Uracil phosphoribosyltransferase
Hinokinin	GOT1	1ajr_B_cavity_1	P00503	2.989	0.5977	4	1	0	0	0	0	Aspartate aminotransferase, cytoplasmic
Hinokinin	PEBP1	1b7a_B_cavity_1	P13696	2.988	0.5976	3	0	1	0	1	0	Phosphatidylethanolamine-binding protein 1
Hinokinin	Rab22a	1z0j_A_cavity_1	P35285	2.987	0.5975	1	3	0	1	0	0	Ras-related protein Rab-22A
Hinokinin	pcyA	2g18_C_cavity_3	Q93TN0	2.984	0.5969	4	1	0	0	0	0	Phycocyanobili
Hinokinin	F13A1	1ggt_A_cavity_2	F13A_HUMAN	2.983	0.5967	4	1	0	0	0	0	Coagulation factor XIII A chain
Hinokinin	traM	3d8a_A_cavity_1	P10026	2.979	0.5958	4	1	0	0	0	0	Protein traM
Hinokinin	VC1409	1yc9_A_cavity_1	Q9KS51	2.976	0.5953	4	1	0	0	0	0	Multidrug resistance protein, putative
Hinokinin	pccA	2j96_B_cavity_2	P00309	2.976	0.5951	3	0	1	1	0	0	Phycoerythrocyanin alpha chain
Hinokinin	ROCK2	2h9v_A_cavity_4	Q28021	2.974	0.5948	3	0	1	0	1	0	Rho-associated protein kinase 2
Hinokinin	usg	2hjs_A_cavity_1	O87014	2.974	0.5948	4	1	0	0	0	0	USG-1 protein homolog
Hinokinin	-	1i3r_H_cavity_2	P04224	2.973	0.5946	4	1	0	0	0	0	H-2 class II histocompatibility antigen, E-K alpha chain
Hinokinin	RACK1A	3dm0_A_cavity_5	O24456	2.97	0.594	2	2	0	1	0	0	Guanine nucleotide-binding protein subunit beta-like protein
Hinokinin	glmU	1hm9_A_cavity_4	Q97R46	2.964	0.5928	3	1	0	1	0	0	Bifunctional protein glmU
Hinokinin	trxB	1trb_A_cavity_1	P0A9P4	2.958	0.5915	4	1	0	0	0	0	Thioredoxin reductase
Hinokinin	FSH1	1ycd_A_cavity_1	P38777	2.957	0.5913	4	1	0	0	0	0	Family of serine hydrolases 1
Hinokinin	-	1ivx_B_cavity_2	PAOX_ARTGO	2.956	0.5911	4	1	0	0	0	0	Phenylethylamine oxidase
Hinokinin	NUCB1	1snl_A_cavity_1	NUCB1_HUMAN	2.954	0.5909	4	1	0	0	0	0	Nucleobindin-1
Hinokinin	Gcm1	1odh_A_cavity_1	P70348	2.949	0.5898	4	1	0	0	0	0	Chorion-specific transcription factor GCMa
Hinokinin	Ache	2c0p_A_cavity_2	P21836	2.942	0.5885	3	1	0	1	0	0	Acetylcholinesterase
Hinokinin	ACADS	2vig_C_cavity_1	P16219	2.934	0.5868	4	1	0	0	0	0	Short-chain specific acyl-CoA dehydrogenase, mitochondrial
Hinokinin	IGHG1	1d6v_L_cavity_1	P01857	2.933	0.5867	3	2	0	0	0	0	Ig gamma-1 chain C region
Hinokinin	oprM	1wp1_B_cavity_1	OPRM_PSEAE	2.933	0.5866	4	1	0	0	0	0	Outer membrane protein oprM
Hinokinin	Stat5a	1y1u_A_cavity_3	P42230	2.933	0.5866	2	2	0	0	1	0	Signal transducer and activator of transcription 5A
Hinokinin	trpF	1lbm_A_cavity_1	Q56320	2.932	0.5865	4	1	0	0	0	0	N-(5-phosphoribosyl)anthranilate isomerase
Hinokinin	xynD	3c7g_A_cavity_3	Q45071	3.518	0.5863	4	1	0	1	0	0	Arabinoxylan arabinofuranohydrolase
Hinokinin	odcI	1ord_B_cavity_7	P43099	2.928	0.5857	4	1	0	0	0	0	Ornithine decarboxylase, inducible
Hinokinin	pyrI	2yww_B_cavity_1	Q58801	2.928	0.5856	4	1	0	0	0	0	Aspartate carbamoyltransferase regulatory chain
Hinokinin	Kcnj3	1n9p_A_cavity_2	P63250	2.928	0.5855	2	3	0	0	0	0	G protein-activated inward rectifier potassium channel 1
Hinokinin	-	1oxy_A_cavity_2	P04253	2.926	0.5853	3	1	0	0	1	0	Hemocyanin II
Hinokinin	tppp-1	1pul_A_cavity_1	P91127	2.923	0.5846	4	1	0	0	0	0	TPPP family protein C32E8.3
Hinokinin	avrPph3	1ukf_A_cavity_1	Q52430	3.507	0.5845	4	1	0	0	1	0	Cysteine protease avirulence protein avrPphB
Hinokinin	MJ0882	1dus_A_cavity_2	Q58292	3.504	0.584	3	2	0	0	1	0	Protein MJ0882
Hinokinin	ipdC	2q5j_A_cavity_4	P51852	2.92	0.584	2	3	0	0	0	0	Indole-3-pyruvate decarboxylase
Hypophyllanthin	dhp1	3fqd_A_cavity_8	P40848	3.961	0.7921	3	1	0	0	1	0	5-3 exoribonuclease 2
Hypophyllanthin	-	3mci_A_cavity_2	NONE	3.084	0.7711	1	2	0	1	0	0	NONE
Hypophyllanthin	toxA	2ebf_X_cavity_8	P17452	2.998	0.7496	2	2	0	0	0	0	Dermonecrotic toxin
Hypophyllanthin	UNC45A	2dba_A_cavity_1	Q9H3U1	2.982	0.7455	3	1	0	0	0	0	Protein unc-45 homolog A
Hypophyllanthin	ACBD6	2cop_A_cavity_3	Q9BR61	2.982	0.7454	2	2	0	0	0	0	Acyl-CoA-binding domain-containing protein 6
Hypophyllanthin	MEF2A	1egw_D_cavity_1	Q02078	2.977	0.7443	3	1	0	0	0	0	Myocyte-specific enhancer factor 2A
Hypophyllanthin	mcrA	1e6v_E_cavity_2	Q49605	2.975	0.7438	3	1	0	0	0	0	Methyl-coenzyme M reductase I subunit alpha
Hypophyllanthin	pbsA1	1we1_B_cavity_2	P72849	2.973	0.7432	3	1	0	0	0	0	Heme oxygenase 1
Hypophyllanthin	SNF8	1w7p_C_cavity_1	Q12483	2.971	0.7427	3	1	0	0	0	0	Vacuolar-sorting protein SNF8
Hypophyllanthin	ef1b	1gh8_A_cavity_1	O27734	2.97	0.7426	3	1	0	0	0	0	Elongation factor 1-beta
Hypophyllanthin	glnE	1v4a_A_cavity_2	P30870	2.968	0.7421	1	2	0	1	0	0	Glutamate-ammonia-ligase adenylyltransferase
Hypophyllanthin	ligA	1b4u_B_cavity_2	P22635	2.965	0.7413	3	1	0	0	0	0	Protocatechuate 4,5-dioxygenase alpha chain
Hypophyllanthin	MAGI2	1ujv_A_cavity_1	Q86UL8	2.965	0.7413	2	1	0	0	1	0	Membrane-associated guanylate kinase, WW and PDZ domain-containing protein 2
Hypophyllanthin	L2	2c6s_H_cavity_5	P03276	2.961	0.7402	3	1	0	0	0	0	Penton protein
Hypophyllanthin	gpmI	2ify_A_cavity_3	Q81X77	2.957	0.7393	2	1	0	1	0	0	2,3-bisphosphoglycerate-independent phosphoglycerate mutase
Hypophyllanthin	mgrA	2bv6_A_cavity_2	P0C1S0	2.957	0.7392	2	2	0	0	0	0	HTH-type transcriptional regulator mgrA
Hypophyllanthin	ribD	2d5n_B_cavity_3	P17618	2.953	0.7382	2	2	0	0	0	0	Riboflavin biosynthesis protein ribD
Hypophyllanthin	Acox1	1is2_B_cavity_5	P07872	2.949	0.7372	3	1	0	0	0	0	Acyl-coenzyme A oxidase 1, peroxisomal
Hypophyllanthin	1.3	1a0i_A_cavity_3	P00969	2.948	0.7371	1	2	0	0	1	0	DNA ligase
Hypophyllanthin	PPDK1	1vbg_A_cavity_9	P11155	2.941	0.7351	3	1	0	0	0	0	Pyruvate, phosphate dikinase 1, chloroplastic
Hypophyllanthin	TPI1	1nf0_A_cavity_1	P00942	2.939	0.7348	2	2	0	0	0	0	Triosephosphate isomerase
Hypophyllanthin	Ets1	1k7a_A_cavity_1	P27577	2.938	0.7344	2	2	0	0	0	0	Protein C-ets-1
Hypophyllanthin	hydA	1frv_C_cavity_1	P12943	2.937	0.7343	3	1	0	0	0	0	Periplasmic [NiFe] hydrogenase small subunit
Hypophyllanthin	BRD7	2i7k_A_cavity_1	Q9NPI1	2.935	0.7338	3	1	0	0	0	0	Bromodomain-containing protein 7
Hypophyllanthin	CUL5	3dpl_C_cavity_5	Q93034	2.927	0.7317	2	2	0	0	0	0	Cullin-5
Hypophyllanthin	AF1548	1y88_A_cavity_1	O28724	2.921	0.7302	3	1	0	0	0	0	Uncharacterized protein AF_1548
Hypophyllanthin	-	1s44_A_cavity_1	P58989	2.919	0.7299	3	1	0	0	0	0	Crustacyanin-A1 subunit
Hypophyllanthin	gD	2c36_A_cavity_1	P57083	2.919	0.7299	3	1	0	0	0	0	Glycoprotein D
Hypophyllanthin	SULT2A1	2qp4_A_cavity_3	Q06520	2.918	0.7295	3	1	0	0	0	0	Bile salt sulfotransferase
Hypophyllanthin	-	1pbi_A_cavity_1	P56679	2.917	0.7292	1	3	0	0	0	0	Seed trypsin/chymotrypsin inhibitor IVB
Hypophyllanthin	HI1161	2b6e_H_cavity_1	P45083	2.912	0.7281	3	1	0	0	0	0	Putative esterase HI1161
Hypophyllanthin	argS	3fnr_A_cavity_4	Q9PNC0	2.911	0.7277	3	1	0	0	0	0	Arginyl-tRNA synthetase
Hypophyllanthin	glpT	1pw4_A_cavity_3	P08194	2.908	0.7269	2	2	0	0	0	0	Glycerol-3-phosphate transporter
Hypophyllanthin	metG	2csx_A_cavity_3	O67298	2.904	0.7261	2	2	0	0	0	0	Methionyl-tRNA synthetase
Hypophyllanthin	SP0314	1ojm_A_cavity_2	Q54873	2.904	0.726	3	1	0	0	0	0	Hyaluronate lyase
Hypophyllanthin	ORF2	2gh8_C_cavity_3	P36285	2.892	0.7231	1	2	0	1	0	0	Capsid protein
Hypophyllanthin	TPR	1nda_C_cavity_2	P28593	2.892	0.7229	3	1	0	0	0	0	Trypanothione reductase
Hypophyllanthin	MIP	1jvw_A_cavity_1	Q09734	2.872	0.718	2	1	0	1	0	0	Macrophage infectivity potentiator
Hypophyllanthin	dnaA	2e0g_A_cavity_1	P03004	2.872	0.7179	3	1	0	0	0	0	Chromosomal replication initiator protein dnaA
Hypophyllanthin	NIC96	2rfo_B_cavity_3	P34077	2.87	0.7175	2	2	0	0	0	0	Nucleoporin NIC96
Hypophyllanthin	-	1b35_B_cavity_1	P13418	2.868	0.7169	3	1	0	0	0	0	Genome polyprotein
Hypophyllanthin	NUP214	3fmo_A_cavity_3	P35658	2.862	0.7154	2	2	0	0	0	0	Nuclear pore complex protein Nup214
Hypophyllanthin	RPA3	1l1o_C_cavity_3	P35244	2.861	0.7152	1	2	0	1	0	0	Replication protein A 14 kDa subunit
Hypophyllanthin	TIM9	3dxr_A_cavity_1	O74700	2.859	0.7148	3	1	0	0	0	0	Mitochondrial import inner membrane translocase subunit TIM9
Hypophyllanthin	CDC33	1rf8_A_cavity_2	P07260	2.845	0.7113	3	1	0	0	0	0	Eukaryotic translation initiation factor 4E
Hypophyllanthin	sepS	2du7_A_cavity_4	Q59054	2.842	0.7106	3	1	0	0	0	0	O-phosphoseryl-tRNA(Cys) synthetase
Hypophyllanthin	recC	1w36_F_cavity_7	P07648	2.833	0.7081	3	1	0	0	0	0	Exodeoxyribonuclease V gamma chain
Hypophyllanthin	-	1pn0_B_cavity_6	P15245	2.831	0.7077	1	2	0	1	0	0	Phenol 2-monooxygenase
Hypophyllanthin	spoVG	2i9x_A_cavity_1	Q8CML1	2.829	0.7072	3	1	0	0	0	0	Putative septation protein spoVG
Hypophyllanthin	Klk1b4	1sgf_Z_cavity_2	P00757	2.818	0.7045	1	2	0	1	0	0	Kallikrein 1-related peptidase-like b4
Hypophyllanthin	OTC	1oth_A_cavity_1	P00480	2.805	0.7011	1	3	0	0	0	0	Ornithine carbamoyltransferase, mitochondrial
Hypophyllanthin	rnhA	1jl2_A_cavity_1	P0A7Y6	2.798	0.6996	2	2	0	0	0	0	Ribonuclease HI
Hypophyllanthin	glnS	2hz7_A_cavity_3	P56926	2.795	0.6988	2	2	0	0	0	0	Glutaminyl-tRNA synthetase
Hypophyllanthin	ERBB2	1n8z_C_cavity_2	ERBB2_HUMAN	2.789	0.6972	2	1	0	0	1	0	Receptor tyrosine-protein kinase erbB-2
Hypophyllanthin	GR2	1onf_A_cavity_7	Q94655	2.786	0.6966	3	1	0	0	0	0	Glutathione reductase
Hypophyllanthin	fabG	3f9i_A_cavity_1	P50941	2.785	0.6963	3	1	0	0	0	0	3-oxoacyl-[acyl-carrier-protein] reductase
Hypophyllanthin	RPA43	2rf4_A_cavity_2	P46669	2.783	0.6958	3	1	0	0	0	0	DNA-directed RNA polymerase I subunit RPA43
Hypophyllanthin	DHRS1	2qq5_A_cavity_2	Q96LJ7	2.779	0.6947	3	1	0	0	0	0	Dehydrogenase/reductase SDR family member 1
Hypophyllanthin	Anxa5	1n44_A_cavity_4	P14668	2.776	0.694	2	1	0	1	0	0	Annexin A5
Hypophyllanthin	MJ0158	2aeu_A_cavity_4	Q57622	2.767	0.6917	3	1	0	0	0	0	UPF0425 pyridoxal phosphate-dependent protein MJ0158
Hypophyllanthin	CPSF3	2i7x_A_cavity_4	CPSF3_HUMAN	2.765	0.6913	2	2	0	0	0	0	Cleavage and polyadenylation specificity factor subunit 3
Hypophyllanthin	ABL2	2ecd_A_cavity_2	ABL2_HUMAN	2.746	0.6865	3	1	0	0	0	0	Tyrosine-protein kinase ABL2
Hypophyllanthin	hpcE	1gtt_C_cavity_5	P37352	2.734	0.6835	1	2	0	1	0	0	Homoprotocatechuate catabolism bifunctional isomerase/decarboxylase
Hypophyllanthin	cysG	1pjs_B_cavity_4	P25924	2.693	0.6733	3	1	0	0	0	0	Siroheme synthase
Hypophyllanthin	Hebp1	2gov_A_cavity_1	Q9R257	2.692	0.673	3	1	0	0	0	0	Heme-binding protein 1
Hypophyllanthin	-	1ew3_A_cavity_1	Q95182	2.683	0.6707	3	1	0	0	0	0	Major allergen Equ c 1
Hypophyllanthin	Tox	2co9_A_cavity_1	Q66JW3	2.649	0.6621	2	2	0	0	0	0	Thymocyte selection-associated high mobility group box protein TOX
Hypophyllanthin	srfAD	2ron_A_cavity_1	Q08788	2.64	0.6599	2	1	0	0	1	0	Surfactin synthetase thioesterase subunit
Hypophyllanthin	DDX58	2qfd_H_cavity_1	DDX58_HUMAN	2.634	0.6584	2	1	0	1	0	0	Probable ATP-dependent RNA helicase DDX58
Hypophyllanthin	PDE3B	1soj_J_cavity_4	PDE3B_HUMAN	2.626	0.6565	2	2	0	0	0	0	cGMP-inhibited 3,5-cyclic phosphodiesterase B
Hypophyllanthin	hmd	2b0j_A_cavity_3	Q58194	2.623	0.6558	3	1	0	0	0	0	5,10-methenyltetrahydromethanopterin hydrogenase
Hypophyllanthin	RPA1	1fgu_B_cavity_1	P27694	2.622	0.6555	2	1	0	0	1	0	Replication protein A 70 kDa DNA-binding subunit
Hypophyllanthin	bglA	1qox_N_cavity_2	Q03506	3.177	0.6353	3	1	0	1	0	0	Beta-glucosidase
Hypophyllanthin	CSDE1	1x65_A_cavity_1	O75534	3.798	0.6331	4	1	0	0	1	0	Cold shock domain-containing protein E1
Hypophyllanthin	ruvB	1in7_A_cavity_2	Q56313	3.792	0.632	2	3	0	0	1	0	Holliday junction ATP-dependent DNA helicase ruvB
Hypophyllanthin	Ache	2c0p_A_cavity_2	P21836	3.158	0.6316	3	1	0	1	0	0	Acetylcholinesterase
Hypophyllanthin	xynD	3c7g_A_cavity_3	Q45071	3.642	0.607	4	1	0	1	0	0	Arabinoxylan arabinofuranohydrolase
Hypophyllanthin	POT1	1xjv_A_cavity_3	Q9NUX5	3.027	0.6053	3	1	0	0	1	0	Protection of telomeres protein 1
Hypophyllanthin	TP73	1cok_A_cavity_1	P73_HUMAN	2.991	0.5981	4	1	0	0	0	0	Tumor protein p73
Hypophyllanthin	pyrI	2yww_B_cavity_1	Q58801	2.983	0.5966	4	1	0	0	0	0	Aspartate carbamoyltransferase regulatory chain
Hypophyllanthin	tppp-1	1pul_A_cavity_1	P91127	2.978	0.5956	4	1	0	0	0	0	TPPP family protein C32E8.3
Hypophyllanthin	F13A1	1ggt_A_cavity_2	F13A_HUMAN	2.976	0.5952	4	1	0	0	0	0	Coagulation factor XIII A chain
Hypophyllanthin	metE	2nq5_A_cavity_5	Q8CWX6	2.975	0.595	4	1	0	0	0	0	5-methyltetrahydropteroyltriglutamate--homocysteine methyltransferase
Hypophyllanthin	IGHG1	1d6v_L_cavity_1	P01857	2.969	0.5938	3	2	0	0	0	0	Ig gamma-1 chain C region
Hypophyllanthin	trpF	1lbm_A_cavity_1	Q56320	2.969	0.5937	4	1	0	0	0	0	N-(5-phosphoribosyl)anthranilate isomerase
Hypophyllanthin	Flot2	1win_A_cavity_1	Q60634	2.967	0.5934	3	1	0	1	0	0	Flotillin-2
Hypophyllanthin	FGA	1m1j_A_cavity_1	P14448	2.967	0.5934	4	1	0	0	0	0	Fibrinogen alpha chain
Hypophyllanthin	VRK2	2v62_B_cavity_2	VRK2_HUMAN	2.965	0.5931	4	1	0	0	0	0	Serine/threonine-protein kinase VRK2
Hypophyllanthin	TRIP10	2ke4_A_cavity_1	Q15642	2.965	0.5929	2	2	0	0	1	0	Cdc42-interacting protein 4
Hypophyllanthin	Rab22a	1z0j_A_cavity_1	P35285	2.962	0.5925	1	3	0	1	0	0	Ras-related protein Rab-22A
Hypophyllanthin	nifD	1h1l_B_cavity_4	P00466	2.958	0.5916	4	1	0	0	0	0	Nitrogenase molybdenum-iron protein alpha chain
Hypophyllanthin	PSPTO4464	2p0t_A_cavity_1	Q87WS9	2.951	0.5901	4	1	0	0	0	0	UPF0307 protein PSPTO_4464
Hypophyllanthin	adk	3cm0_A_cavity_2	Q5SHQ9	2.948	0.5896	3	2	0	0	0	0	Adenylate kinase
Hypophyllanthin	RACK1A	3dm0_A_cavity_5	O24456	2.946	0.5892	2	2	0	1	0	0	Guanine nucleotide-binding protein subunit beta-like protein
Hypophyllanthin	oprM	1wp1_B_cavity_1	OPRM_PSEAE	2.939	0.5878	4	1	0	0	0	0	Outer membrane protein oprM
Hypophyllanthin	Stat5a	1y1u_A_cavity_3	P42230	2.937	0.5874	2	2	0	0	1	0	Signal transducer and activator of transcription 5A
Hypophyllanthin	Iyd	3gh8_H_cavity_3	Q9DCX8	2.936	0.5873	4	1	0	0	0	0	Iodotyrosine dehalogenase 1
Hypophyllanthin	SNX9	2raj_A_cavity_1	Q9Y5X1	2.931	0.5862	2	2	0	1	0	0	Sorting nexin-9
Hypophyllanthin	odcI	1ord_B_cavity_7	P43099	2.919	0.5839	4	1	0	0	0	0	Ornithine decarboxylase, inducible
Hypophyllanthin	ipdC	2q5j_A_cavity_4	P51852	2.919	0.5837	2	3	0	0	0	0	Indole-3-pyruvate decarboxylase
Isolintetralin	dhp1	3fqd_A_cavity_8	P40848	3.76	0.752	3	1	0	0	1	0	5-3 exoribonuclease 2
Isolintetralin	PPDK1	1vbg_A_cavity_9	P11155	2.987	0.7467	3	1	0	0	0	0	Pyruvate, phosphate dikinase 1, chloroplastic
Isolintetralin	-	4dix_B_cavity_1	NONE	2.987	0.7467	3	1	0	0	0	0	NONE
Isolintetralin	MEF2A	1egw_D_cavity_1	Q02078	2.984	0.7461	3	1	0	0	0	0	Myocyte-specific enhancer factor 2A
Isolintetralin	-	1pbi_A_cavity_1	P56679	2.984	0.746	1	3	0	0	0	0	Seed trypsin/chymotrypsin inhibitor IVB
Isolintetralin	ef1b	1gh8_A_cavity_1	O27734	2.983	0.7457	3	1	0	0	0	0	Elongation factor 1-beta
Isolintetralin	CUL5	3dpl_C_cavity_5	Q93034	2.982	0.7455	2	2	0	0	0	0	Cullin-5
Isolintetralin	UNC45A	2dba_A_cavity_1	Q9H3U1	2.976	0.7441	3	1	0	0	0	0	Protein unc-45 homolog A
Isolintetralin	Ets1	1k7a_A_cavity_1	P27577	2.966	0.7416	2	2	0	0	0	0	Protein C-ets-1
Isolintetralin	gpmI	2ify_A_cavity_3	Q81X77	2.965	0.7413	2	1	0	1	0	0	2,3-bisphosphoglycerate-independent phosphoglycerate mutase
Isolintetralin	pbsA1	1we1_B_cavity_2	P72849	2.963	0.7406	3	1	0	0	0	0	Heme oxygenase 1
Isolintetralin	metG	2csx_A_cavity_3	O67298	2.96	0.7399	2	2	0	0	0	0	Methionyl-tRNA synthetase
Isolintetralin	PDE3B	1soj_J_cavity_4	PDE3B_HUMAN	2.957	0.7393	2	2	0	0	0	0	cGMP-inhibited 3,5-cyclic phosphodiesterase B
Isolintetralin	mcrA	1e6v_E_cavity_2	Q49605	2.956	0.7391	3	1	0	0	0	0	Methyl-coenzyme M reductase I subunit alpha
Isolintetralin	toxA	2ebf_X_cavity_8	P17452	2.946	0.7366	2	2	0	0	0	0	Dermonecrotic toxin
Isolintetralin	L2	2c6s_H_cavity_5	P03276	2.943	0.7357	3	1	0	0	0	0	Penton protein
Isolintetralin	gD	2c36_A_cavity_1	P57083	2.942	0.7356	3	1	0	0	0	0	Glycoprotein D
Isolintetralin	ribD	2d5n_B_cavity_3	P17618	2.938	0.7346	2	2	0	0	0	0	Riboflavin biosynthesis protein ribD
Isolintetralin	SNF8	1w7p_C_cavity_1	Q12483	2.936	0.734	3	1	0	0	0	0	Vacuolar-sorting protein SNF8
Isolintetralin	ORF2	2gh8_C_cavity_3	P36285	2.921	0.7302	1	2	0	1	0	0	Capsid protein
Isolintetralin	fabG	3f9i_A_cavity_1	P50941	2.919	0.7297	3	1	0	0	0	0	3-oxoacyl-[acyl-carrier-protein] reductase
Isolintetralin	MIP	1jvw_A_cavity_1	Q09734	2.919	0.7296	2	1	0	1	0	0	Macrophage infectivity potentiator
Isolintetralin	1.3	1a0i_A_cavity_3	P00969	2.918	0.7295	1	2	0	0	1	0	DNA ligase
Isolintetralin	AF1548	1y88_A_cavity_1	O28724	2.917	0.7292	3	1	0	0	0	0	Uncharacterized protein AF_1548
Isolintetralin	recC	1w36_F_cavity_7	P07648	2.911	0.7278	3	1	0	0	0	0	Exodeoxyribonuclease V gamma chain
Isolintetralin	dnaA	2e0g_A_cavity_1	P03004	2.909	0.7274	3	1	0	0	0	0	Chromosomal replication initiator protein dnaA
Isolintetralin	Acox1	1is2_B_cavity_5	P07872	2.906	0.7265	3	1	0	0	0	0	Acyl-coenzyme A oxidase 1, peroxisomal
Isolintetralin	-	1s44_A_cavity_1	P58989	2.903	0.7258	3	1	0	0	0	0	Crustacyanin-A1 subunit
Isolintetralin	DHRS1	2qq5_A_cavity_2	Q96LJ7	2.895	0.7237	3	1	0	0	0	0	Dehydrogenase/reductase SDR family member 1
Isolintetralin	-	1aym_1_cavity_4	Q82122	2.884	0.7211	2	2	0	0	0	0	Genome polyprotein
Isolintetralin	TPR	1nda_C_cavity_2	P28593	2.884	0.721	3	1	0	0	0	0	Trypanothione reductase
Isolintetralin	TPI1	1nf0_A_cavity_1	P00942	2.883	0.7208	2	2	0	0	0	0	Triosephosphate isomerase
Isolintetralin	sepS	2du7_A_cavity_4	Q59054	2.876	0.719	3	1	0	0	0	0	O-phosphoseryl-tRNA(Cys) synthetase
Isolintetralin	nucS	2vld_A_cavity_2	Q9V2E8	2.872	0.7179	1	2	0	1	0	0	UPF0286 protein PYRAB01260
Isolintetralin	CDC33	1rf8_A_cavity_2	P07260	2.868	0.717	3	1	0	0	0	0	Eukaryotic translation initiation factor 4E
Isolintetralin	ligA	1b4u_B_cavity_2	P22635	2.867	0.7167	3	1	0	0	0	0	Protocatechuate 4,5-dioxygenase alpha chain
Isolintetralin	ERBB2	1n8z_C_cavity_2	ERBB2_HUMAN	2.861	0.7154	2	1	0	0	1	0	Receptor tyrosine-protein kinase erbB-2
Isolintetralin	rnhA	1jl2_A_cavity_1	P0A7Y6	2.856	0.714	2	2	0	0	0	0	Ribonuclease HI
Isolintetralin	TIM9	3dxr_A_cavity_1	O74700	2.849	0.7123	3	1	0	0	0	0	Mitochondrial import inner membrane translocase subunit TIM9
Isolintetralin	SP0314	1ojm_A_cavity_2	Q54873	2.846	0.7115	3	1	0	0	0	0	Hyaluronate lyase
Isolintetralin	ABL2	2ecd_A_cavity_2	ABL2_HUMAN	2.828	0.7069	3	1	0	0	0	0	Tyrosine-protein kinase ABL2
Isolintetralin	MAGI2	1ujv_A_cavity_1	Q86UL8	2.826	0.7064	2	1	0	0	1	0	Membrane-associated guanylate kinase, WW and PDZ domain-containing protein 2
Isolintetralin	glpT	1pw4_A_cavity_3	P08194	2.821	0.7052	2	2	0	0	0	0	Glycerol-3-phosphate transporter
Isolintetralin	RPA43	2rf4_A_cavity_2	P46669	2.818	0.7045	3	1	0	0	0	0	DNA-directed RNA polymerase I subunit RPA43
Isolintetralin	HI1161	2b6e_H_cavity_1	P45083	2.811	0.7027	3	1	0	0	0	0	Putative esterase HI1161
Isolintetralin	Hebp1	2gov_A_cavity_1	Q9R257	2.808	0.702	3	1	0	0	0	0	Heme-binding protein 1
Isolintetralin	NUP214	3fmo_A_cavity_3	P35658	2.781	0.6952	2	2	0	0	0	0	Nuclear pore complex protein Nup214
Isolintetralin	mgrA	2bv6_A_cavity_2	P0C1S0	2.778	0.6944	2	2	0	0	0	0	HTH-type transcriptional regulator mgrA
Isolintetralin	-	1pn0_B_cavity_6	P15245	2.775	0.6939	1	2	0	1	0	0	Phenol 2-monooxygenase
Isolintetralin	GR2	1onf_A_cavity_7	Q94655	2.774	0.6935	3	1	0	0	0	0	Glutathione reductase
Isolintetralin	MJ0158	2aeu_A_cavity_4	Q57622	2.756	0.689	3	1	0	0	0	0	UPF0425 pyridoxal phosphate-dependent protein MJ0158
Isolintetralin	OTC	1oth_A_cavity_1	P00480	2.749	0.6871	1	3	0	0	0	0	Ornithine carbamoyltransferase, mitochondrial
Isolintetralin	Anxa5	1n44_A_cavity_4	P14668	2.725	0.6812	2	1	0	1	0	0	Annexin A5
Isolintetralin	Klk1b4	1sgf_Z_cavity_2	P00757	2.693	0.6732	1	2	0	1	0	0	Kallikrein 1-related peptidase-like b4
Isolintetralin	hmd	2b0j_A_cavity_3	Q58194	2.691	0.6728	3	1	0	0	0	0	5,10-methenyltetrahydromethanopterin hydrogenase
Isolintetralin	cysG	1pjs_B_cavity_4	P25924	2.686	0.6714	3	1	0	0	0	0	Siroheme synthase
Isolintetralin	-	1ew3_A_cavity_1	Q95182	2.658	0.6646	3	1	0	0	0	0	Major allergen Equ c 1
Isolintetralin	cooS	1jqk_E_cavity_3	P31896	2.656	0.6639	2	2	0	0	0	0	Carbon monoxide dehydrogenase
Isolintetralin	srfAD	2ron_A_cavity_1	Q08788	2.631	0.6577	2	1	0	0	1	0	Surfactin synthetase thioesterase subunit
Isolintetralin	hpcE	1gtt_C_cavity_5	P37352	2.623	0.6558	1	2	0	1	0	0	Homoprotocatechuate catabolism bifunctional isomerase/decarboxylase
Isolintetralin	RPA1	1fgu_B_cavity_1	P27694	2.593	0.6483	2	1	0	0	1	0	Replication protein A 70 kDa DNA-binding subunit
Isolintetralin	ruvB	1in7_A_cavity_2	Q56313	3.851	0.6418	2	3	0	0	1	0	Holliday junction ATP-dependent DNA helicase ruvB
Isolintetralin	secA	2fsf_A_cavity_6	SECA_ECOLI	2.558	0.6396	1	2	0	1	0	0	Protein translocase subunit secA
Isolintetralin	CSDE1	1x65_A_cavity_1	O75534	3.81	0.6349	4	1	0	0	1	0	Cold shock domain-containing protein E1
Isolintetralin	PF0670	1yqt_A_cavity_5	Q8U306	2.523	0.6309	3	1	0	0	0	0	RNase l inhibitor
Isolintetralin	bglA	1qox_N_cavity_2	Q03506	3.145	0.629	3	1	0	1	0	0	Beta-glucosidase
Isolintetralin	argS	3fnr_A_cavity_4	Q9PNC0	2.512	0.6279	3	1	0	0	0	0	Arginyl-tRNA synthetase
Isolintetralin	glnE	1v4a_A_cavity_2	P30870	2.48	0.6199	1	2	0	1	0	0	Glutamate-ammonia-ligase adenylyltransferase
Isolintetralin	DRAP1	1jfi_B_cavity_2	Q14919	2.41	0.6025	3	1	0	0	0	0	Dr1-associated corepressor
Isolintetralin	POT1	1xjv_A_cavity_3	Q9NUX5	2.997	0.5995	3	1	0	0	1	0	Protection of telomeres protein 1
Isolintetralin	F13A1	1ggt_A_cavity_2	F13A_HUMAN	2.985	0.597	4	1	0	0	0	0	Coagulation factor XIII A chain
Isolintetralin	THTPA	3bhd_B_cavity_2	Q9BU02	2.384	0.596	2	1	0	0	1	0	Thiamine-triphosphatase
Isolintetralin	pyrI	2yww_B_cavity_1	Q58801	2.979	0.5959	4	1	0	0	0	0	Aspartate carbamoyltransferase regulatory chain
Isolintetralin	Iyd	3gh8_H_cavity_3	Q9DCX8	2.977	0.5954	4	1	0	0	0	0	Iodotyrosine dehalogenase 1
Isolintetralin	Flot2	1win_A_cavity_1	Q60634	2.974	0.5947	3	1	0	1	0	0	Flotillin-2
Isolintetralin	AF2093	2ph7_B_cavity_2	O28187	2.378	0.5945	2	2	0	0	0	0	Uncharacterized protein AF_2093
Isolintetralin	upp	1v9s_A_cavity_1	Q72J35	2.965	0.5929	4	1	0	0	0	0	Uracil phosphoribosyltransferase
Isolintetralin	tppp-1	1pul_A_cavity_1	P91127	2.959	0.5918	4	1	0	0	0	0	TPPP family protein C32E8.3
Isolintetralin	TP73	1cok_A_cavity_1	P73_HUMAN	2.957	0.5913	4	1	0	0	0	0	Tumor protein p73
Isolintetralin	metE	2nq5_A_cavity_5	Q8CWX6	2.956	0.5912	4	1	0	0	0	0	5-methyltetrahydropteroyltriglutamate--homocysteine methyltransferase
Isolintetralin	trpF	1lbm_A_cavity_1	Q56320	2.954	0.5909	4	1	0	0	0	0	N-(5-phosphoribosyl)anthranilate isomerase
Isolintetralin	tdk	2qpo_D_cavity_1	Q9WYN2	2.953	0.5906	3	2	0	0	0	0	Thymidine kinase
Isolintetralin	oprM	1wp1_B_cavity_1	OPRM_PSEAE	2.953	0.5906	4	1	0	0	0	0	Outer membrane protein oprM
Isolintetralin	Stat5a	1y1u_A_cavity_3	P42230	2.949	0.5898	2	2	0	0	1	0	Signal transducer and activator of transcription 5A
Isolintetralin	hemL	2e7u_A_cavity_2	Q5SJS4	2.949	0.5897	4	1	0	0	0	0	Glutamate-1-semialdehyde 2,1-aminomutase
Isolintetralin	L3	2iny_A_cavity_9	P42671	2.948	0.5895	4	1	0	0	0	0	Hexon protein
Isolintetralin	FGA	1m1j_A_cavity_1	P14448	2.947	0.5894	4	1	0	0	0	0	Fibrinogen alpha chain
Isolintetralin	ipdC	2q5j_A_cavity_4	P51852	2.944	0.5888	2	3	0	0	0	0	Indole-3-pyruvate decarboxylase
Isolintetralin	bcd	1zq3_P_cavity_1	P09081	2.931	0.5862	3	2	0	0	0	0	Homeotic protein bicoid
Isolintetralin	VRK2	2v62_B_cavity_2	VRK2_HUMAN	2.931	0.5862	4	1	0	0	0	0	Serine/threonine-protein kinase VRK2
Isolintetralin	nifD	1h1l_B_cavity_4	P00466	2.931	0.5861	4	1	0	0	0	0	Nitrogenase molybdenum-iron protein alpha chain
Isolintetralin	dphB	1wde_A_cavity_2	Q9YDI2	2.93	0.5859	3	1	0	1	0	0	Probable diphthine synthase
Isolintetralin	Rab22a	1z0j_A_cavity_1	P35285	2.923	0.5845	1	3	0	1	0	0	Ras-related protein Rab-22A
Isolintetralin	aroA'	2qji_N_cavity_1	Q57843	2.911	0.5821	0	4	0	1	0	0	2-amino-3,7-dideoxy-D-threo-hept-6-ulosonate synthase
Isolintetralin	miaA	3exa_A_cavity_2	Q9KAC3	2.91	0.5819	3	1	0	1	0	0	tRNA Delta(2)-isopentenylpyrophosphate transferase
Isolintetralin	traM	3d8a_A_cavity_1	P10026	2.896	0.5791	4	1	0	0	0	0	Protein traM
Isolintetralin	SNX9	2raj_A_cavity_1	Q9Y5X1	2.884	0.5768	2	2	0	1	0	0	Sorting nexin-9
Isolintetralin	Kcnj3	1n9p_A_cavity_2	P63250	2.882	0.5765	2	3	0	0	0	0	G protein-activated inward rectifier potassium channel 1
Isolintetralin	UPF3B	1uw4_D_cavity_1	Q9BZI7	2.878	0.5757	3	1	0	0	1	0	Regulator of nonsense transcripts 3B
Isolintetralin	H2-K1	1vac_A_cavity_1	P01901	2.874	0.5748	3	1	0	1	0	0	H-2 class I histocompatibility antigen, K-B alpha chain
Lintetralin	-	3qeh_C_cavity_2	NONE	2.997	0.7492	3	1	0	0	0	0	NONE
Lintetralin	ef1b	1gh8_A_cavity_1	O27734	2.993	0.7483	3	1	0	0	0	0	Elongation factor 1-beta
Lintetralin	L2	2c6s_H_cavity_5	P03276	2.985	0.7463	3	1	0	0	0	0	Penton protein
Lintetralin	THTPA	3bhd_B_cavity_2	Q9BU02	2.983	0.7458	2	1	0	0	1	0	Thiamine-triphosphatase
Lintetralin	metG	2csx_A_cavity_3	O67298	2.983	0.7457	2	2	0	0	0	0	Methionyl-tRNA synthetase
Lintetralin	-	1s44_A_cavity_1	P58989	2.98	0.7449	3	1	0	0	0	0	Crustacyanin-A1 subunit
Lintetralin	UNC45A	2dba_A_cavity_1	Q9H3U1	2.976	0.744	3	1	0	0	0	0	Protein unc-45 homolog A
Lintetralin	CUL5	3dpl_C_cavity_5	Q93034	2.975	0.7438	2	2	0	0	0	0	Cullin-5
Lintetralin	ACBD6	2cop_A_cavity_3	Q9BR61	2.974	0.7434	2	2	0	0	0	0	Acyl-CoA-binding domain-containing protein 6
Lintetralin	PGLYRP3	1sk4_A_cavity_1	Q96LB9	2.972	0.7431	2	2	0	0	0	0	Peptidoglycan recognition protein I-alpha
Lintetralin	PPDK1	1vbg_A_cavity_9	P11155	2.971	0.7428	3	1	0	0	0	0	Pyruvate, phosphate dikinase 1, chloroplastic
Lintetralin	SNF8	1w7p_C_cavity_1	Q12483	2.959	0.7397	3	1	0	0	0	0	Vacuolar-sorting protein SNF8
Lintetralin	gpmI	2ify_A_cavity_3	Q81X77	2.955	0.7388	2	1	0	1	0	0	2,3-bisphosphoglycerate-independent phosphoglycerate mutase
Lintetralin	Ets1	1k7a_A_cavity_1	P27577	2.95	0.7374	2	2	0	0	0	0	Protein C-ets-1
Lintetralin	mcrA	1e6v_E_cavity_2	Q49605	2.948	0.7371	3	1	0	0	0	0	Methyl-coenzyme M reductase I subunit alpha
Lintetralin	gD	2c36_A_cavity_1	P57083	2.948	0.737	3	1	0	0	0	0	Glycoprotein D
Lintetralin	pbsA1	1we1_B_cavity_2	P72849	2.945	0.7362	3	1	0	0	0	0	Heme oxygenase 1
Lintetralin	toxA	2ebf_X_cavity_8	P17452	2.945	0.7362	2	2	0	0	0	0	Dermonecrotic toxin
Lintetralin	TPR	1nda_C_cavity_2	P28593	2.94	0.7351	3	1	0	0	0	0	Trypanothione reductase
Lintetralin	-	1pbi_A_cavity_1	P56679	2.938	0.7346	1	3	0	0	0	0	Seed trypsin/chymotrypsin inhibitor IVB
Lintetralin	ORF2	2gh8_C_cavity_3	P36285	2.937	0.7342	1	2	0	1	0	0	Capsid protein
Lintetralin	spoVG	2i9x_A_cavity_1	Q8CML1	2.935	0.7337	3	1	0	0	0	0	Putative septation protein spoVG
Lintetralin	AF1548	1y88_A_cavity_1	O28724	2.935	0.7336	3	1	0	0	0	0	Uncharacterized protein AF_1548
Lintetralin	RPA43	2rf4_A_cavity_2	P46669	2.934	0.7336	3	1	0	0	0	0	DNA-directed RNA polymerase I subunit RPA43
Lintetralin	MEF2A	1egw_D_cavity_1	Q02078	2.933	0.7332	3	1	0	0	0	0	Myocyte-specific enhancer factor 2A
Lintetralin	ribD	2d5n_B_cavity_3	P17618	2.928	0.7319	2	2	0	0	0	0	Riboflavin biosynthesis protein ribD
Lintetralin	TIM9	3dxr_A_cavity_1	O74700	2.926	0.7314	3	1	0	0	0	0	Mitochondrial import inner membrane translocase subunit TIM9
Lintetralin	frdA	1kfy_O_cavity_2	FRDA_ECOLI	2.924	0.7309	3	1	0	0	0	0	Fumarate reductase flavoprotein subunit
Lintetralin	dhp1	3fqd_A_cavity_8	P40848	3.653	0.7306	3	1	0	0	1	0	5-3 exoribonuclease 2
Lintetralin	MIP	1jvw_A_cavity_1	Q09734	2.917	0.7292	2	1	0	1	0	0	Macrophage infectivity potentiator
Lintetralin	fabG	3f9i_A_cavity_1	P50941	2.917	0.7291	3	1	0	0	0	0	3-oxoacyl-[acyl-carrier-protein] reductase
Lintetralin	RPA3	1l1o_C_cavity_3	P35244	2.915	0.7286	1	2	0	1	0	0	Replication protein A 14 kDa subunit
Lintetralin	-	1aym_1_cavity_4	Q82122	2.914	0.7284	2	2	0	0	0	0	Genome polyprotein
Lintetralin	PDE3B	1soj_J_cavity_4	PDE3B_HUMAN	2.912	0.728	2	2	0	0	0	0	cGMP-inhibited 3,5-cyclic phosphodiesterase B
Lintetralin	Hebp1	2gov_A_cavity_1	Q9R257	2.901	0.7253	3	1	0	0	0	0	Heme-binding protein 1
Lintetralin	DHRS1	2qq5_A_cavity_2	Q96LJ7	2.899	0.7248	3	1	0	0	0	0	Dehydrogenase/reductase SDR family member 1
Lintetralin	Acox1	1is2_B_cavity_5	P07872	2.895	0.7237	3	1	0	0	0	0	Acyl-coenzyme A oxidase 1, peroxisomal
Lintetralin	recC	1w36_F_cavity_7	P07648	2.893	0.7233	3	1	0	0	0	0	Exodeoxyribonuclease V gamma chain
Lintetralin	mgrA	2bv6_A_cavity_2	P0C1S0	2.892	0.7231	2	2	0	0	0	0	HTH-type transcriptional regulator mgrA
Lintetralin	TPI1	1nf0_A_cavity_1	P00942	2.889	0.7223	2	2	0	0	0	0	Triosephosphate isomerase
Lintetralin	1.3	1a0i_A_cavity_3	P00969	2.884	0.721	1	2	0	0	1	0	DNA ligase
Lintetralin	glnE	1v4a_A_cavity_2	P30870	2.867	0.7168	1	2	0	1	0	0	Glutamate-ammonia-ligase adenylyltransferase
Lintetralin	ligA	1b4u_B_cavity_2	P22635	2.866	0.7166	3	1	0	0	0	0	Protocatechuate 4,5-dioxygenase alpha chain
Lintetralin	sepS	2du7_A_cavity_4	Q59054	2.866	0.7166	3	1	0	0	0	0	O-phosphoseryl-tRNA(Cys) synthetase
Lintetralin	CDC33	1rf8_A_cavity_2	P07260	2.865	0.7164	3	1	0	0	0	0	Eukaryotic translation initiation factor 4E
Lintetralin	rnhA	1jl2_A_cavity_1	P0A7Y6	2.856	0.7139	2	2	0	0	0	0	Ribonuclease HI
Lintetralin	dnaA	2e0g_A_cavity_1	P03004	2.854	0.7135	3	1	0	0	0	0	Chromosomal replication initiator protein dnaA
Lintetralin	SP0314	1ojm_A_cavity_2	Q54873	2.841	0.7102	3	1	0	0	0	0	Hyaluronate lyase
Lintetralin	HI1161	2b6e_H_cavity_1	P45083	2.837	0.7092	3	1	0	0	0	0	Putative esterase HI1161
Lintetralin	ABL2	2ecd_A_cavity_2	ABL2_HUMAN	2.821	0.7052	3	1	0	0	0	0	Tyrosine-protein kinase ABL2
Lintetralin	GR2	1onf_A_cavity_7	Q94655	2.797	0.6993	3	1	0	0	0	0	Glutathione reductase
Lintetralin	glnS	2hz7_A_cavity_3	P56926	2.79	0.6975	2	2	0	0	0	0	Glutaminyl-tRNA synthetase
Lintetralin	MAGI2	1ujv_A_cavity_1	Q86UL8	2.781	0.6952	2	1	0	0	1	0	Membrane-associated guanylate kinase, WW and PDZ domain-containing protein 2
Lintetralin	MJ0158	2aeu_A_cavity_4	Q57622	2.773	0.6933	3	1	0	0	0	0	UPF0425 pyridoxal phosphate-dependent protein MJ0158
Lintetralin	Anxa5	1n44_A_cavity_4	P14668	2.735	0.6837	2	1	0	1	0	0	Annexin A5
Lintetralin	hmd	2b0j_A_cavity_3	Q58194	2.728	0.6821	3	1	0	0	0	0	5,10-methenyltetrahydromethanopterin hydrogenase
Lintetralin	ERBB2	1n8z_C_cavity_2	ERBB2_HUMAN	2.725	0.6813	2	1	0	0	1	0	Receptor tyrosine-protein kinase erbB-2
Lintetralin	nucS	2vld_A_cavity_2	Q9V2E8	2.719	0.6798	1	2	0	1	0	0	UPF0286 protein PYRAB01260
Lintetralin	ZKSCAN5	2eon_A_cavity_1	ZKSC5_HUMAN	2.712	0.6781	2	2	0	0	0	0	Zinc finger protein with KRAB and SCAN domains 5
Lintetralin	NUP214	3fmo_A_cavity_3	P35658	2.702	0.6755	2	2	0	0	0	0	Nuclear pore complex protein Nup214
Lintetralin	glpT	1pw4_A_cavity_3	P08194	2.669	0.6672	2	2	0	0	0	0	Glycerol-3-phosphate transporter
Lintetralin	-	1ew3_A_cavity_1	Q95182	2.642	0.6605	3	1	0	0	0	0	Major allergen Equ c 1
Lintetralin	RPA1	1fgu_B_cavity_1	P27694	2.605	0.6513	2	1	0	0	1	0	Replication protein A 70 kDa DNA-binding subunit
Lintetralin	hpcE	1gtt_C_cavity_5	P37352	2.582	0.6455	1	2	0	1	0	0	Homoprotocatechuate catabolism bifunctional isomerase/decarboxylase
Lintetralin	Ache	2c0p_A_cavity_2	P21836	3.188	0.6375	3	1	0	1	0	0	Acetylcholinesterase
Lintetralin	CSDE1	1x65_A_cavity_1	O75534	3.821	0.6369	4	1	0	0	1	0	Cold shock domain-containing protein E1
Lintetralin	ruvB	1in7_A_cavity_2	Q56313	3.818	0.6364	2	3	0	0	1	0	Holliday junction ATP-dependent DNA helicase ruvB
Lintetralin	cysG	1pjs_B_cavity_4	P25924	2.543	0.6358	3	1	0	0	0	0	Siroheme synthase
Lintetralin	Tox	2co9_A_cavity_1	Q66JW3	2.497	0.6243	2	2	0	0	0	0	Thymocyte selection-associated high mobility group box protein TOX
Lintetralin	Klk1b4	1sgf_Z_cavity_2	P00757	2.493	0.6231	1	2	0	1	0	0	Kallikrein 1-related peptidase-like b4
Lintetralin	argS	3fnr_A_cavity_4	Q9PNC0	2.485	0.6212	3	1	0	0	0	0	Arginyl-tRNA synthetase
Lintetralin	bglA	1qox_N_cavity_2	Q03506	3.074	0.6149	3	1	0	1	0	0	Beta-glucosidase
Lintetralin	TAGLN2	1wym_A_cavity_1	P37802	2.44	0.6099	2	2	0	0	0	0	Transgelin-2
Lintetralin	DRAP1	1jfi_B_cavity_2	Q14919	2.404	0.6011	3	1	0	0	0	0	Dr1-associated corepressor
Lintetralin	tdk	2qpo_D_cavity_1	Q9WYN2	2.989	0.5977	3	2	0	0	0	0	Thymidine kinase
Lintetralin	tppp-1	1pul_A_cavity_1	P91127	2.989	0.5977	4	1	0	0	0	0	TPPP family protein C32E8.3
Lintetralin	F13A1	1ggt_A_cavity_2	F13A_HUMAN	2.985	0.5971	4	1	0	0	0	0	Coagulation factor XIII A chain
Lintetralin	traM	3d8a_A_cavity_1	P10026	2.984	0.5968	4	1	0	0	0	0	Protein traM
Lintetralin	pyrI	2yww_B_cavity_1	Q58801	2.984	0.5967	4	1	0	0	0	0	Aspartate carbamoyltransferase regulatory chain
Lintetralin	PSPTO4464	2p0t_A_cavity_1	Q87WS9	2.979	0.5959	4	1	0	0	0	0	UPF0307 protein PSPTO_4464
Lintetralin	trpF	1lbm_A_cavity_1	Q56320	2.976	0.5951	4	1	0	0	0	0	N-(5-phosphoribosyl)anthranilate isomerase
Lintetralin	upp	1v9s_A_cavity_1	Q72J35	2.975	0.595	4	1	0	0	0	0	Uracil phosphoribosyltransferase
Lintetralin	Rab22a	1z0j_A_cavity_1	P35285	2.974	0.5949	1	3	0	1	0	0	Ras-related protein Rab-22A
Lintetralin	ipdC	2q5j_A_cavity_4	P51852	2.973	0.5945	2	3	0	0	0	0	Indole-3-pyruvate decarboxylase
Lintetralin	Iyd	3gh8_H_cavity_3	Q9DCX8	2.968	0.5936	4	1	0	0	0	0	Iodotyrosine dehalogenase 1
Lintetralin	nifD	1h1l_B_cavity_4	P00466	2.967	0.5934	4	1	0	0	0	0	Nitrogenase molybdenum-iron protein alpha chain
Lintetralin	TP73	1cok_A_cavity_1	P73_HUMAN	2.965	0.593	4	1	0	0	0	0	Tumor protein p73
Lintetralin	oprM	1wp1_B_cavity_1	OPRM_PSEAE	2.958	0.5917	4	1	0	0	0	0	Outer membrane protein oprM
Lintetralin	hemL	2e7u_A_cavity_2	Q5SJS4	2.949	0.5898	4	1	0	0	0	0	Glutamate-1-semialdehyde 2,1-aminomutase
Lintetralin	L3	2iny_A_cavity_9	P42671	2.942	0.5884	4	1	0	0	0	0	Hexon protein
Lintetralin	SNX9	2raj_A_cavity_1	Q9Y5X1	2.939	0.5877	2	2	0	1	0	0	Sorting nexin-9
Lintetralin	secA	2fsf_A_cavity_7	SECA_ECOLI	2.933	0.5865	2	2	0	1	0	0	Protein translocase subunit secA
Lintetralin	IGHG1	1d6v_L_cavity_1	P01857	2.929	0.5859	3	2	0	0	0	0	Ig gamma-1 chain C region
Lintetralin	FGA	1m1j_A_cavity_1	P14448	2.928	0.5856	4	1	0	0	0	0	Fibrinogen alpha chain
Lintetralin	VRK2	2v62_B_cavity_2	VRK2_HUMAN	2.918	0.5836	4	1	0	0	0	0	Serine/threonine-protein kinase VRK2
Lintetralin	VC1409	1yc9_A_cavity_1	Q9KS51	2.914	0.5829	4	1	0	0	0	0	Multidrug resistance protein, putative
Lintetralin	Flot2	1win_A_cavity_1	Q60634	2.913	0.5825	3	1	0	1	0	0	Flotillin-2
Lintetralin	cyp130	2uvn_B_cavity_3	Q11062	2.903	0.5805	4	1	0	0	0	0	Putative cytochrome P450 130
Lintetralin	Hnrnpll	1wex_A_cavity_1	Q921F4	2.901	0.5801	4	1	0	0	0	0	Heterogeneous nuclear ribonucleoprotein L-like
Lintetralin	metE	2nq5_A_cavity_5	Q8CWX6	2.898	0.5795	4	1	0	0	0	0	5-methyltetrahydropteroyltriglutamate--homocysteine methyltransferase
Phyllnirurin	DHPS	1roz_A_cavity_4	DHYS_HUMAN	2.999	0.9996	3	0	0	0	0	0	Deoxyhypusine synthase
Phyllnirurin	-	2d0i_D_cavity_2	NONE	2.994	0.9979	3	0	0	0	0	0	NONE
Phyllnirurin	MMAB	2idx_C_cavity_1	Q96EY8	2.946	0.9821	3	0	0	0	0	0	Cob(I)yrinic acid a,c-diamide adenosyltransferase, mitochondrial
Phyllnirurin	aceA	1igw_B_cavity_3	P0A9G6	2.941	0.9802	3	0	0	0	0	0	Isocitrate lyase
Phyllnirurin	MT2134/Rv2074	2asf_A_cavity_1	Q10682	2.938	0.9792	3	0	0	0	0	0	Uncharacterized protein Rv2074/MT2134
Phyllnirurin	eapA	2uuu_A_cavity_7	O96759	2.931	0.977	3	0	0	0	0	0	Alkyldihydroxyacetonephosphate synthase
Phyllnirurin	allC	2imo_B_cavity_2	P77425	2.928	0.9759	3	0	0	0	0	0	Allantoate amidohydrolase
Phyllnirurin	molB	2nq2_B_cavity_1	Q57130	2.927	0.9755	3	0	0	0	0	0	Probable ABC transporter permease protein HI1471
Phyllnirurin	futA1	3f11_A_cavity_1	P72827	2.922	0.9739	3	0	0	0	0	0	Iron uptake protein A1
Phyllnirurin	tthHB8IM	1ukk_A_cavity_2	P84124	2.92	0.9735	3	0	0	0	0	0	Osmotically inducible protein C
Phyllnirurin	tyrS	1tyb_E_cavity_2	P00952	3.063	0.7658	4	0	0	0	0	0	Tyrosyl-tRNA synthetase
Phyllnirurin	MPN423	2i15_A_cavity_1	P75364	2.997	0.7494	4	0	0	0	0	0	Uncharacterized protein MG296 homolog
Phyllnirurin	glmU	1hm9_A_cavity_4	Q97R46	3.743	0.7486	3	1	0	1	0	0	Bifunctional protein glmU
Phyllnirurin	KAS	2ix4_A_cavity_3	Q8L3X9	2.992	0.7481	4	0	0	0	0	0	3-oxoacyl-[acyl-carrier-protein] synthase, mitochondrial
Phyllnirurin	-	1pc8_B_cavity_2	Q6ITZ3	2.992	0.748	3	1	0	0	0	0	Beta-galactoside-specific lectin 4
Phyllnirurin	G6PD	1qki_E_cavity_4	G6PD_HUMAN	2.987	0.7468	3	1	0	0	0	0	Glucose-6-phosphate 1-dehydrogenase
Phyllnirurin	parC	2inr_A_cavity_2	Q6G9K4	2.987	0.7467	4	0	0	0	0	0	DNA topoisomerase 4 subunit A
Phyllnirurin	DRAP1	1jfi_B_cavity_2	Q14919	2.985	0.7463	3	1	0	0	0	0	Dr1-associated corepressor
Phyllnirurin	FUT8	2de0_X_cavity_3	Q9BYC5	2.976	0.7441	3	1	0	0	0	0	Alpha-(1,6)-fucosyltransferase
Phyllnirurin	ACBD6	2cop_A_cavity_3	Q9BR61	2.976	0.744	2	2	0	0	0	0	Acyl-CoA-binding domain-containing protein 6
Phyllnirurin	UNC45A	2dba_A_cavity_1	Q9H3U1	2.973	0.7432	3	1	0	0	0	0	Protein unc-45 homolog A
Phyllnirurin	act2	3dwl_H_cavity_3	P32390	2.972	0.7431	3	0	0	1	0	0	Actin-related protein 3
Phyllnirurin	PPDK1	1vbg_A_cavity_9	P11155	2.969	0.7422	3	1	0	0	0	0	Pyruvate, phosphate dikinase 1, chloroplastic
Phyllnirurin	CEL	1aql_B_cavity_5	P30122	2.964	0.7409	3	0	1	0	0	0	Bile salt-activated lipase
Phyllnirurin	CPSF3	2i7x_A_cavity_4	CPSF3_HUMAN	2.962	0.7406	2	2	0	0	0	0	Cleavage and polyadenylation specificity factor subunit 3
Phyllnirurin	TRAPPC6B	2bjn_A_cavity_1	Q86SZ2	2.96	0.74	3	0	1	0	0	0	Trafficking protein particle complex subunit 6B
Phyllnirurin	cysG	1pjs_B_cavity_4	P25924	2.948	0.737	3	1	0	0	0	0	Siroheme synthase
Phyllnirurin	SP0314	1ojm_A_cavity_2	Q54873	2.947	0.7368	3	1	0	0	0	0	Hyaluronate lyase
Phyllnirurin	KYNU	2hzp_A_cavity_3	Q16719	2.947	0.7367	3	1	0	0	0	0	Kynureninase
Phyllnirurin	MEF2A	1egw_D_cavity_1	Q02078	2.946	0.7364	3	1	0	0	0	0	Myocyte-specific enhancer factor 2A
Phyllnirurin	-	1j3n_B_cavity_1	Q7SIC5	2.943	0.7358	4	0	0	0	0	0	Transferase
Phyllnirurin	metG	2csx_A_cavity_3	O67298	2.943	0.7357	2	2	0	0	0	0	Methionyl-tRNA synthetase
Phyllnirurin	gD	2c36_A_cavity_1	P57083	2.941	0.7353	3	1	0	0	0	0	Glycoprotein D
Phyllnirurin	OTC	1oth_A_cavity_1	P00480	2.941	0.7352	1	3	0	0	0	0	Ornithine carbamoyltransferase, mitochondrial
Phyllnirurin	nrfA	1qdb_C_cavity_4	Q9Z4P4	2.94	0.7349	2	1	0	0	1	0	Cytochrome c-552
Phyllnirurin	PH1782.1	1ku5_A_cavity_1	O74098	2.937	0.7343	4	0	0	0	0	0	Archaeal histone A
Phyllnirurin	ACC1	1uyr_A_cavity_7	Q00955	2.936	0.7341	3	1	0	0	0	0	Acetyl-CoA carboxylase
Phyllnirurin	rex	1xcb_F_cavity_3	Q9X2V5	2.936	0.7339	2	0	1	1	0	0	Redox-sensing transcriptional repressor rex
Phyllnirurin	Cyt-b5	2ibj_A_cavity_1	P49096	2.935	0.7338	4	0	0	0	0	0	Cytochrome b5
Phyllnirurin	MYO6	2vas_A_cavity_6	Q29122	2.934	0.7334	3	0	1	0	0	0	Myosin-VI
Phyllnirurin	CDC31	3fwc_A_cavity_2	P06704	2.932	0.7329	4	0	0	0	0	0	Cell division control protein 31
Phyllnirurin	yjcF	1q2y_A_cavity_1	O31628	2.931	0.7326	2	2	0	0	0	0	Uncharacterized N-acetyltransferase yjcF
Phyllnirurin	CELF4	2dnk_A_cavity_2	Q9BZC1	2.929	0.7323	3	1	0	0	0	0	CUG-BP- and ETR-3-like factor 4
Phyllnirurin	ahcY	3d64_A_cavity_2	Q3JY79	2.927	0.7316	4	0	0	0	0	0	Adenosylhomocysteinase
Phyllnirurin	leuB	1a05_A_cavity_3	Q56268	2.926	0.7315	2	1	0	1	0	0	3-isopropylmalate dehydrogenase
Phyllnirurin	-	2gnx_A_cavity_2	Q6P1I3	2.926	0.7315	3	1	0	0	0	0	UPF0536 protein C12orf66 homolog
Phyllnirurin	-	1e00_A_cavity_1	P81245	2.925	0.7313	4	0	0	0	0	0	Odorant-binding protein
Phyllnirurin	H2-K1	1s7q_A_cavity_2	P01901	2.924	0.7311	2	1	0	1	0	0	H-2 class I histocompatibility antigen, K-B alpha chain
Phyllnirurin	DAPK3	3bhy_A_cavity_4	DAPK3_HUMAN	2.922	0.7305	4	0	0	0	0	0	Death-associated protein kinase 3
Phyllnirurin	pcn1	1ud9_A_cavity_1	Q975N2	2.921	0.7303	4	0	0	0	0	0	DNA polymerase sliding clamp A
Phyllnirurin	dhp1	3fqd_A_cavity_8	P40848	3.52	0.704	3	1	0	0	1	0	5-3 exoribonuclease 2
Phyllnirurin	cyoB	1fft_A_cavity_4	P0ABI8	3.497	0.6994	4	1	0	0	0	0	Ubiquinol oxidase subunit 1
Phyllnirurin	PDI1	3boa_A_cavity_7	P17967	3.263	0.6527	3	0	1	1	0	0	Protein disulfide-isomerase
Phyllnirurin	-	1qcb_F_cavity_1	P43529	3.88	0.6467	5	1	0	0	0	0	Heat-labile enterotoxin IIB, B chain
Phyllnirurin	CSDE1	1x65_A_cavity_1	O75534	3.811	0.6351	4	1	0	0	1	0	Cold shock domain-containing protein E1
Phyllnirurin	pyrH	2j4k_A_cavity_4	Q97ZE2	3.806	0.6344	5	1	0	0	0	0	Uridylate kinase
Phyllnirurin	for	1b25_B_cavity_2	O93738	3.788	0.6314	3	1	0	0	2	0	Formaldehyde ferredoxin oxidoreductase
Phyllnirurin	Gcm1	1odh_A_cavity_1	P70348	3.135	0.627	4	1	0	0	0	0	Chorion-specific transcription factor GCMa
Phyllnirurin	moxF	1lrw_C_cavity_2	P12293	3.753	0.6255	2	2	0	2	0	0	Methanol dehydrogenase subunit 1
Phyllnirurin	hemB	1l6s_A_cavity_1	P0ACB2	3.728	0.6213	2	2	1	1	0	0	Delta-aminolevulinic acid dehydratase
Phyllnirurin	CYP2E1	3e4e_A_cavity_6	CP2E1_HUMAN	3.724	0.6206	5	0	1	0	0	0	Cytochrome P450 2E1
Phyllnirurin	caf1	3g0z_A_cavity_1	O74856	3.098	0.6197	3	0	1	0	1	0	Poly(A) ribonuclease pop2
Phyllnirurin	nspA	1p4t_A_cavity_2	Q9RP17	3.713	0.6188	5	1	0	0	0	0	Surface protein A
Phyllnirurin	TPR	2tpr_B_cavity_3	P39040	3.021	0.6042	5	0	0	0	0	0	Trypanothione reductase
Phyllnirurin	ybhC	3grh_A_cavity_1	P46130	3.616	0.6027	3	2	1	0	0	0	Putative acyl-CoA thioester hydrolase ybhC
Phyllnirurin	ldh	1a5z_A_cavity_2	P16115	3.614	0.6023	3	0	1	2	0	0	L-lactate dehydrogenase
Phyllnirurin	-	1sfk_D_cavity_1	P14335	2.997	0.5994	5	0	0	0	0	0	Genome polyprotein
Phyllnirurin	folD	1b0a_A_cavity_2	P24186	2.991	0.5982	5	0	0	0	0	0	Bifunctional protein folD
Phyllnirurin	Rhpn2	1vae_A_cavity_1	Q8BWR8	2.99	0.598	4	1	0	0	0	0	Rhophilin-2
Phyllnirurin	F13A1	1ggt_A_cavity_2	F13A_HUMAN	2.989	0.5979	4	1	0	0	0	0	Coagulation factor XIII A chain
Phyllnirurin	Esr2	1hj1_A_cavity_1	Q62986	3.587	0.5978	4	1	0	1	0	0	Estrogen receptor beta
Phyllnirurin	-	1ivx_B_cavity_2	PAOX_ARTGO	2.987	0.5975	4	1	0	0	0	0	Phenylethylamine oxidase
Phyllnirurin	ERI1	1zbu_C_cavity_2	Q8IV48	2.987	0.5973	2	0	1	1	1	0	3-5 exoribonuclease 1
Phyllnirurin	pyrI	2yww_B_cavity_1	Q58801	2.986	0.5972	4	1	0	0	0	0	Aspartate carbamoyltransferase regulatory chain
Phyllnirurin	HSD11B1	3ch6_E_cavity_2	DHI1_HUMAN	2.983	0.5966	4	0	1	0	0	0	Corticosteroid 11-beta-dehydrogenase isozyme 1
Phyllnirurin	dtdA	2gfq_A_cavity_2	O57774	2.982	0.5965	3	0	1	0	1	0	D-tyrosyl-tRNA(Tyr) deacylase
Phyllnirurin	SYNCRIP	2dgu_A_cavity_2	O60506	2.981	0.5961	3	1	0	0	1	0	Heterogeneous nuclear ribonucleoprotein Q
Phyllnirurin	cyp130	2uvn_B_cavity_3	Q11062	2.98	0.596	4	1	0	0	0	0	Putative cytochrome P450 130
Phyllnirurin	GRB14	2aug_B_cavity_1	Q14449	2.979	0.5958	2	1	0	0	2	0	Growth factor receptor-bound protein 14
Phyllnirurin	F2	1a0h_A_cavity_2	P00735	2.978	0.5957	4	0	1	0	0	0	Prothrombin
Phyllnirurin	SNX9	2raj_A_cavity_1	Q9Y5X1	2.976	0.5952	2	2	0	1	0	0	Sorting nexin-9
Phyllnirurin	RBP4	1hbp_A_cavity_1	P18902	3.568	0.5947	5	1	0	0	0	0	Retinol-binding protein 4
Phyllnirurin	odcI	1ord_B_cavity_7	P43099	2.973	0.5946	4	1	0	0	0	0	Ornithine decarboxylase, inducible
Phyllnirurin	aroC	1qxo_D_cavity_3	P0A2Y7	2.972	0.5943	3	1	1	0	0	0	Chorismate synthase
Phyllnirurin	Trpv6	2rfa_A_cavity_1	Q91WD2	3.565	0.5942	5	1	0	0	0	0	Transient receptor potential cation channel subfamily V member 6
Phyllnirurin	-	2g2r_B_cavity_1	P84751	3.564	0.594	5	0	1	0	0	0	Ig heavy chain Mem5
Phyllnirurin	mtnA	1t9k_B_cavity_2	Q9X013	2.969	0.5938	4	1	0	0	0	0	Methylthioribose-1-phosphate isomerase
Phyllnirurin	Flot2	1win_A_cavity_1	Q60634	2.968	0.5937	3	1	0	1	0	0	Flotillin-2
Phyllnirurin	-	2f8n_G_cavity_1	P84233	2.967	0.5934	5	0	0	0	0	0	Histone H3.2
Phyllnirurin	-	1ghs_B_cavity_2	P15737	2.966	0.5931	4	0	1	0	0	0	Glucan endo-1,3-beta-glucosidase GII
Phyllnirurin	C8A	2qqh_A_cavity_1	P07357	2.965	0.593	4	0	1	0	0	0	Complement component C8 alpha chain
Phyllnirurin	gag	1u7k_B_cavity_1	P03336	2.965	0.593	3	0	1	0	1	0	Gag polyprotein
Phyllnirurin	kasB	2gp6_B_cavity_1	P63456	2.964	0.5928	5	0	0	0	0	0	3-oxoacyl-[acyl-carrier-protein] synthase 2
Phyllnirurin	-	1hc1_E_cavity_5	P04254	2.959	0.5918	2	0	1	2	0	0	Hemocyanin A chain
Phyllnirurin	secY	2yxr_A_cavity_6	Q60175	2.957	0.5914	5	0	0	0	0	0	Preprotein translocase subunit secY
Phyllnirurin	GAS2	2w62_A_cavity_2	Q06135	3.547	0.5912	3	1	1	1	0	0	1,3-beta-glucanosyltransferase GAS2
Phyllnirurin	PYGL	1exv_A_cavity_7	P06737	2.953	0.5906	3	1	0	1	0	0	Glycogen phosphorylase, liver form
Phyllnirurin	SERPINI1	3f5n_C_cavity_2	Q99574	2.953	0.5906	1	2	0	1	1	0	Neuroserpin
Phyllnirurin	cdc6-1	2qby_A_cavity_4	Q980N4	2.953	0.5906	5	0	0	0	0	0	Cell division control protein 6 homolog 1
Phyllnirurin	xyoA	2vfr_A_cavity_1	Q9ZBU1	2.952	0.5903	4	0	1	0	0	0	Probable xylitol oxidase
Phyllanthine	-	3hrg_A_cavity_2	NONE	2.805	0.7012	2	2	0	0	0	0	NONE
Phyllanthine	glpT	1pw4_A_cavity_3	P08194	2.651	0.6627	2	2	0	0	0	0	Glycerol-3-phosphate transporter
Phyllanthine	ldh1	3d0o_A_cavity_2	Q5HJD7	2.791	0.5582	3	2	0	0	0	0	L-lactate dehydrogenase 1
Phyllanthine	SNX9	2raj_A_cavity_1	Q9Y5X1	2.732	0.5465	2	2	0	1	0	0	Sorting nexin-9
Phyllanthine	MAGI1	2ysd_A_cavity_1	Q96QZ7	2.87	0.4783	3	2	1	0	0	0	Membrane-associated guanylate kinase, WW and PDZ domain-containing protein 1
Phyllanthine	GCN5	1ygh_A_cavity_1	Q03330	2.745	0.4576	3	2	1	0	0	0	Histone acetyltransferase GCN5
Phyllanthine	c3	3bw8_A_cavity_2	Q46134	2.798	0.3998	2	3	1	1	0	0	Mono-ADP-ribosyltransferase C3
Phyllanthine	cycA	1mqv_B_cavity_1	P00149	2.697	0.3853	5	2	0	0	0	0	Cytochrome c
Phyllanthine	MAN2B1	1o7d_E_cavity_1	Q29451	2.526	0.3608	3	2	1	1	0	0	Lysosomal alpha-mannosidase
Phyllanthine	tgt	2ash_A_cavity_1	Q9X1P7	2.844	0.3555	4	2	1	1	0	0	Queuine tRNA-ribosyltransferase
Phyllanthine	-	2pnc_A_cavity_4	Q29437	2.452	0.3504	4	2	1	0	0	0	Primary amine oxidase, liver isozyme
Phyllanthine	-	2hps_A_cavity_1	P05938	2.699	0.3373	5	2	1	0	0	0	Luciferin-binding protein
Phyllanthine	Ald1	1fba_B_cavity_1	P07764	2.9	0.3222	0	4	1	2	2	0	Fructose-bisphosphate aldolase
Phyllanthine	HPGD	2gdz_A_cavity_1	PGDH_HUMAN	2.459	0.3073	4	2	2	0	0	0	15-hydroxyprostaglandin dehydrogenase [NAD+]
Phyllanthine	FABP7	1jjx_A_cavity_1	FABP7_HUMAN	2.674	0.2971	6	2	1	0	0	0	Fatty acid-binding protein, brain
Phyllanthine	MM0484	1zq7_A_cavity_1	Q8PZK8	2.858	0.2858	5	2	1	1	1	0	Protein MM_0484
Phyllanthine	fadB	1wdm_D_cavity_2	P28793	2.537	0.2819	6	2	1	0	0	0	Fatty acid oxidation complex subunit alpha
Phyllanthine	lipB	2qhs_A_cavity_1	Q5SLQ3	2.737	0.2737	3	3	1	0	3	0	Octanoyltransferase
Phyllanthine	EXOSC9	2nn6_B_cavity_1	Q06265	2.999	0.2726	4	2	2	3	0	0	Exosome complex exonuclease RRP45
Phyllanthine	-	1rqe_A_cavity_1	Q70AC7	2.704	0.2704	6	2	2	0	0	0	Methylmalonyl-CoA carboxyltransferase 5S subunit
Phyllanthine	pdaA	1ny1_B_cavity_1	O34928	2.426	0.2696	4	3	1	0	1	0	Probable polysaccharide deacetylase pdaA
Phyllanthine	CYP2E1	3e4e_A_cavity_5	CP2E1_HUMAN	2.632	0.2632	7	2	1	0	0	0	Cytochrome P450 2E1
Phyllanthine	gltX	2cv1_A_cavity_1	P27000	6.434	0.2574	6	3	4	1	11	0	Glutamyl-tRNA synthetase
Phyllanthine	Npr1	1dp4_A_cavity_1	P18910	2.825	0.2568	6	2	2	0	1	0	Atrial natriuretic peptide receptor A
Phyllanthine	-	1wuo_B_cavity_1	P52699	2.537	0.2537	4	3	1	1	1	0	Beta-lactamase IMP-1
Phyllanthine	PGRP-LE	2cb3_A_cavity_1	Q9VXN9	2.487	0.2487	3	2	2	0	3	0	Peptidoglycan-recognition protein LE
Phyllanthine	ycgJ	2glu_B_cavity_1	O31474	5.18	0.2467	7	4	2	1	7	0	Uncharacterized methyltransferase ycgJ
Phyllanthine	nat	1gx3_A_cavity_1	NAT_MYCSM	2.707	0.2461	8	2	1	0	0	0	Arylamine N-acetyltransferase
Phyllanthine	cbnB2	1ry3_A_cavity_1	P38580	2.908	0.2423	8	3	1	0	0	0	Bacteriocin carnobacteriocin B2
Phyllanthine	SMAP1	2crr_A_cavity_1	Q8IYB5	2.612	0.2374	8	2	1	0	0	0	Stromal membrane-associated protein 1
Phyllanthine	-	1hsr_A_cavity_1	P28313	2.824	0.2353	5	2	2	0	3	0	Peroxidase
Phyllanthine	scnA	2dxc_L_cavity_2	O66187	2.8	0.2333	8	2	0	0	2	0	Thiocyanate hydrolase subunit alpha
Phyllanthine	SRP102	2ged_A_cavity_1	P36057	2.761	0.2301	8	2	2	0	0	0	Signal recognition particle receptor subunit beta
Phyllanthine	glbO	1ngk_F_cavity_1	P0A595	2.926	0.2251	8	3	1	0	1	0	Hemoglobin-like protein HbO
Phyllanthine	-	3ea2_A_cavity_1	P08954	2.424	0.2203	1	1	3	4	2	0	1-phosphatidylinositol phosphodiesterase
Phyllanthine	Zfyve19	1wfk_A_cavity_1	Q9DAZ9	2.629	0.2191	7	4	1	0	0	0	Zinc finger FYVE domain-containing protein 19
Phyllanthine	rffH	1mc3_A_cavity_1	P61888	2.791	0.2147	3	2	2	5	1	0	Glucose-1-phosphate thymidylyltransferase 2
Phyllanthine	pac	1gm9_A_cavity_1	P06875	2.719	0.2092	8	3	2	0	0	0	Penicillin G acylase
Phyllanthine	cutS	1ffv_B_cavity_2	P19915	2.5	0.2083	6	4	1	0	1	0	Carbon monoxide dehydrogenase small chain
Phyllanthine	ANG	1h0d_B_cavity_1	ANGI_HUMAN	2.634	0.2026	8	2	2	1	0	0	Angiogenin
Phyllanthine	HASPIN	3fmd_A_cavity_1	Q8TF76	2.752	0.1966	7	3	1	2	1	0	Serine/threonine-protein kinase haspin
Phyllanthine	NSNH	1ezr_B_cavity_1	P83851	2.941	0.1961	7	2	3	3	0	0	Inosine-uridine preferring nucleoside hydrolase
Phyllanthine	mvk	1vis_A_cavity_1	Q58487	2.733	0.1952	8	3	2	1	0	0	Mevalonate kinase
Phyllanthine	valS	1ivs_B_cavity_1	P96142	2.909	0.1939	8	3	2	2	0	0	Valyl-tRNA synthetase
Phyllanthine	aor	1aor_B_cavity_1	Q51739	2.695	0.1925	7	2	2	1	2	0	Tungsten-containing aldehyde ferredoxin oxidoreductase
Phyllanthine	spsE	1vli_A_cavity_1	P39625	2.665	0.1904	4	2	3	1	4	0	Spore coat polysaccharide biosynthesis protein spsE
Phyllanthine	gmuE	1xc3_A_cavity_2	O05510	2.709	0.1806	4	2	4	4	1	0	Putative fructokinase
Phyllanthine	yecD	1j2r_C_cavity_1	P0ADI7	2.695	0.1797	9	3	2	0	1	0	Isochorismatase family protein yecD
Phyllanthine	tmd	1o95_A_cavity_1	P16099	2.515	0.1796	5	2	5	2	0	0	Trimethylamine dehydrogenase
Phyllanthine	GND1	2p4q_A_cavity_3	P38720	2.817	0.1761	10	3	1	1	1	0	6-phosphogluconate dehydrogenase, decarboxylating 1
Phyllanthine	repA	1g8y_G_cavity_1	P20356	2.404	0.1717	10	3	1	0	0	0	Regulatory protein repA
Phyllanthine	gnd	2iz0_C_cavity_1	P96789	2.885	0.1697	11	2	3	1	0	0	6-phosphogluconate dehydrogenase, decarboxylating
Phyllanthine	MMUT	3bic_A_cavity_1	P22033	2.705	0.1691	8	5	2	0	1	0	Methylmalonyl-CoA mutase, mitochondrial
Phyllanthine	Ptgs2	3pgh_A_cavity_1	Q05769	2.596	0.1622	6	2	2	0	6	0	Prostaglandin G/H synthase 2
Phyllanthine	CDC33	1rf8_A_cavity_1	P07260	2.432	0.1621	6	3	1	3	2	0	Eukaryotic translation initiation factor 4E
Phyllanthine	accC	2c00_A_cavity_1	P37798	2.537	0.1586	7	4	3	0	2	0	Biotin carboxylase
Phyllanthine	ctaD	1m56_I_cavity_1	P33517	2.795	0.1553	13	3	1	0	1	0	Cytochrome c oxidase subunit 1
Phyllanthine	petH	2b5o_B_cavity_1	P31973	2.636	0.155	7	3	1	0	0	6	Ferredoxin--NADP reductase
Phyllanthine	UQCRC1	1pp9_A_cavity_1	P31800	2.762	0.1535	8	5	3	1	1	0	Cytochrome b-c1 complex subunit 1, mitochondrial
Phyllanthine	TK	1p75_A_cavity_1	P24425	2.594	0.1526	7	2	1	1	0	6	Thymidine kinase
Phyllanthine	torA	1tmo_A_cavity_2	O87948	2.898	0.1525	8	6	2	1	2	0	Trimethylamine-N-oxide reductase
Phyllanthine	OPR3	2g5w_A_cavity_1	Q9FUP0	2.678	0.1488	8	3	4	0	3	0	12-oxophytodienoate reductase 3
Phyllanthine	-	1s6i_A_cavity_2	P28583	2.95	0.1475	13	3	2	1	1	0	Calcium-dependent protein kinase SK5
Phyllanthine	lysA	1ko0_A_cavity_1	P00861	2.613	0.1452	8	4	2	0	4	0	Diaminopimelate decarboxylase
Phyllanthine	BH0048	1zg2_A_cavity_1	Q9KGL3	2.715	0.1429	12	4	3	0	0	0	UPF0213 protein BH0048
Phyllanthine	HIBADH	2gf2_C_cavity_1	P31937	2.693	0.1418	11	3	3	2	0	0	3-hydroxyisobutyrate dehydrogenase, mitochondrial
Phyllanthine	puhA	2hhk_M_cavity_2	P0C0Y7	2.528	0.1404	12	4	1	1	0	0	Reaction center protein H chain
Phyllanthine	secA	3din_C_cavity_4	Q9X1R4	2.555	0.1345	12	2	5	0	0	0	Protein translocase subunit secA
Phyllanthine	cycA1/cycA2cycA3	1ft6_A_cavity_2	Q57142	2.637	0.1318	13	3	2	0	2	0	Cytochrome c-554
Phyllanthine	TTP0036	1v1s_D_cavity_1	Q746L7	2.743	0.1306	11	3	5	1	1	0	2-keto-3-deoxy-gluconate kinase
Phyllanthine	SSB1	3gl1_B_cavity_1	P11484	2.581	0.1291	8	3	5	3	1	0	Heat shock protein SSB1
Phyllanthine	rrp4	2ba0_C_cavity_1	O29758	2.802	0.1274	15	3	3	1	0	0	Probable exosome complex RNA-binding protein 1
Phyllanthine	UGP2	1z90_A_cavity_2	Q9M9P3	2.729	0.1241	9	4	5	3	1	0	Probable UTP--glucose-1-phosphate uridylyltransferase 2
Phyllanthine	gap	1nqa_O_cavity_1	P00362	2.637	0.1199	8	6	5	2	1	0	Glyceraldehyde-3-phosphate dehydrogenase
Phyllanthine	MVA029L	2vty_A_cavity_1	O57173	2.526	0.1148	18	2	1	1	0	0	Protein F1
Phyllanthine	otr	1sp3_A_cavity_1	Q8E9W8	2.506	0.1139	10	4	6	0	2	0	Cytochrome c, putative
Phyllanthine	int	1z1g_A_cavity_1	P03700	2.837	0.1135	16	7	1	0	1	0	Integrase
Phyllanthine	tesB	1c8u_B_cavity_1	P0AGG2	2.709	0.1129	16	3	4	1	0	0	Acyl-CoA thioesterase 2
Phyllanthine	ACX1	1w07_B_cavity_1	O65202	2.228	0.1114	13	3	3	0	1	0	Acyl-coenzyme A oxidase 1, peroxisomal
Phyllanthine	OXSR1	2vwi_B_cavity_1	OXSR1_HUMAN	2.891	0.1112	16	5	3	2	0	0	Serine/threonine-protein kinase OSR1
Phyllanthine	IL10RA	1lqs_L_cavity_1	I10R1_HUMAN	2.763	0.1105	19	2	4	0	0	0	Interleukin-10 receptor alpha chain
Phyllanthine	SP0239	2ha9_B_cavity_1	Q97ST4	2.754	0.1101	15	3	6	1	0	0	UPF0210 protein SP_0239
Phyllanthine	RAP1	1ign_A_cavity_1	P11938	2.643	0.1101	10	4	3	0	7	0	DNA-binding protein RAP1
Phyllanthine	FIS1	1pc2_A_cavity_1	Q9Y3D6	2.817	0.1084	12	3	2	3	0	6	Mitochondrial fission 1 protein
Phyllanthine	xylA	5xim_D_cavity_1	P12851	2.251	0.1072	14	3	2	1	1	0	Xylose isomerase
Phyllanthine	GPH1	1ygp_A_cavity_3	P06738	3.624	0.1007	8	10	7	6	5	0	Glycogen phosphorylase
Phyllanthine	argD	2e54_A_cavity_1	Q9X2A5	2.494	0.09975	15	5	4	1	0	0	Acetylornithine aminotransferase
Phyllanthine	ubiD	2idb_B_cavity_1	P0AAB4	2.837	0.09784	16	7	4	2	0	0	3-octaprenyl-4-hydroxybenzoate carboxy-lyase
Phyllanthine	ald	1pjc_A_cavity_1	O52942	2.833	0.09769	16	6	4	1	2	0	Alanine dehydrogenase
Phyllanthine	GAPG	1gyp_A_cavity_1	Q27890	2.801	0.09659	16	4	6	2	1	0	Glyceraldehyde-3-phosphate dehydrogenase, glycosomal
Phyllanthine	mnmG	3ces_A_cavity_1	P0A6U3	2.789	0.09619	16	8	2	3	0	0	tRNA uridine 5-carboxymethylaminomethyl modification enzyme mnmG
Phyllanthine	ileS	1qu3_A_cavity_1	SYI1_STAAU	2.849	0.09496	16	8	4	1	1	0	Isoleucyl-tRNA synthetase
Phyllanthine	DR0842	1w3r_A_cavity_1	Q9RW27	2.442	0.09393	12	7	5	1	1	0	NimA-related protein
Phyllanthine	ddh	1f06_A_cavity_1	P04964	2.518	0.09324	12	7	5	1	2	0	Meso-diaminopimelate D-dehydrogenase
Phyllanthine	iolG	3ec7_G_cavity_1	Q8ZK57	2.043	0.09289	7	3	4	5	3	0	Inositol 2-dehydrogenase
Phyllanthine	sppA	3bez_B_cavity_2	P08395	2.479	0.09181	20	2	4	1	0	0	Protease 4
Phyllanthine	gatA	2g5h_B_cavity_1	P63488	2.525	0.09018	9	4	7	7	1	0	Glutamyl-tRNA(Gln) amidotransferase subunit A
Phyllanthine	lysJ	1wkh_B_cavity_1	Q93R93	2.94	0.08648	16	5	7	4	2	0	Acetylornithine/acetyl-lysine aminotransferase
Phyllanthine	purD	1gso_A_cavity_1	P15640	2.989	0.08303	8	7	10	4	1	6	Phosphoribosylamine--glycine ligase
Phyllanthine	rpoA	1i6v_D_cavity_2	Q9KWU8	2.553	0.08237	24	3	3	1	0	0	DNA-directed RNA polymerase subunit alpha
gallic acid	-	3qmn_F_cavity_1	NONE	2.718	0.6794	2	2	0	0	0	0	NONE
gallic acid	Ets1	1k7a_A_cavity_1	P27577	2.695	0.6737	2	2	0	0	0	0	Protein C-ets-1
gallic acid	alsE	3ctl_B_cavity_1	P32719	2.906	0.5812	0	3	1	1	0	0	D-allulose-6-phosphate 3-epimerase
gallic acid	aor	1aor_B_cavity_3	Q51739	2.903	0.5807	0	1	2	1	1	0	Tungsten-containing aldehyde ferredoxin oxidoreductase
gallic acid	-	1tmq_A_cavity_3	P56634	2.872	0.5744	0	1	2	1	1	0	Alpha-amylase
gallic acid	aspA	1jsw_A_cavity_3	P0AC38	2.87	0.5741	3	1	1	0	0	0	Aspartate ammonia-lyase
gallic acid	aroG	1kfl_G_cavity_2	P0AB92	2.864	0.5727	0	1	2	1	1	0	Phospho-2-dehydro-3-deoxyheptonate aldolase, Phe-sensitive
gallic acid	ackA	1tuy_B_cavity_4	P38502	2.84	0.568	3	0	2	0	0	0	Acetate kinase
gallic acid	CPB2	3dgv_C_cavity_2	Q2KIG3	2.83	0.566	1	1	2	1	0	0	Carboxypeptidase B2
gallic acid	SETMAR	3bo5_A_cavity_4	Q53H47	2.822	0.5645	0	1	2	2	0	0	Histone-lysine N-methyltransferase SETMAR
gallic acid	CNKSR1	1wwv_A_cavity_1	Q969H4	2.802	0.5604	0	0	4	1	0	0	Connector enhancer of kinase suppressor of ras 1
gallic acid	-	1civ_A_cavity_3	P46489	2.753	0.5506	2	2	1	0	0	0	Malate dehydrogenase [NADP], chloroplast
gallic acid	CLIC1	1k0n_A_cavity_1	O00299	2.746	0.5491	2	2	1	0	0	0	Chloride intracellular channel protein 1
gallic acid	sapx	1iyn_A_cavity_1	Q8LNY5	9.863	0.548	5	2	2	0	9	0	Stromal ascorbate peroxidase
gallic acid	ytfQ	2vk2_A_cavity_1	P39325	2.734	0.5468	1	1	2	1	0	0	ABC transporter periplasmic-binding protein ytfQ
gallic acid	PGRP-LC	2f2l_X_cavity_1	Q9GNK5	4.365	0.5457	2	1	1	0	4	0	Peptidoglycan-recognition protein LC
gallic acid	Necap1	1tqz_A_cavity_1	Q9CR95	2.715	0.5429	3	1	1	0	0	0	Adaptin ear-binding coat-associated protein 1
gallic acid	petB	2fyn_K_cavity_1	Q02761	2.703	0.5406	2	2	1	0	0	0	Cytochrome b
gallic acid	RAB9B	2ocb_A_cavity_1	RAB9B_HUMAN	2.699	0.5399	0	2	2	1	0	0	Ras-related protein Rab-9B
gallic acid	-	2hwd_2_cavity_2	P23008	2.662	0.5324	1	0	4	0	0	0	Genome polyprotein
gallic acid	IGHG1	1d6v_L_cavity_1	P01857	2.642	0.5285	3	2	0	0	0	0	Ig gamma-1 chain C region
gallic acid	SERPINC1	1att_A_cavity_3	P41361	2.575	0.515	2	2	1	0	0	0	Antithrombin-III
gallic acid	YOL057W	3csk_A_cavity_4	Q08225	3.09	0.5149	1	2	1	2	0	0	Probable dipeptidyl-peptidase 3
gallic acid	WEE1	2in6_A_cavity_2	WEE1_HUMAN	2.541	0.5081	2	2	1	0	0	0	Wee1-like protein kinase
gallic acid	nadC	1qpn_C_cavity_1	O06594	2.519	0.5039	2	1	2	0	0	0	Nicotinate-nucleotide pyrophosphorylase [carboxylating]
gallic acid	-	1v0f_A_cavity_8	Q04830	3.495	0.4992	0	3	1	1	2	0	Endo-N-acetylneuraminidase
gallic acid	-	1yg9_A_cavity_1	P54958	2.921	0.4869	1	4	0	0	1	0	Aspartic protease Bla g 2
gallic acid	-	2pnc_A_cavity_2	Q29437	2.432	0.4865	0	2	3	0	0	0	Primary amine oxidase, liver isozyme
gallic acid	ileS	1qu3_A_cavity_6	SYI1_STAAU	2.411	0.4821	2	1	2	0	0	0	Isoleucyl-tRNA synthetase
gallic acid	GSH1	2gwc_C_cavity_2	O23736	2.868	0.478	2	2	2	0	0	0	Glutamate--cysteine ligase, chloroplastic
gallic acid	mcrA	1mro_D_cavity_4	P11558	2.39	0.4779	3	1	1	0	0	0	Methyl-coenzyme M reductase I subunit alpha
gallic acid	malQ	1tz7_A_cavity_5	O66937	2.861	0.4768	3	1	1	1	0	0	4-alpha-glucanotransferase
gallic acid	kaiC	2gbl_D_cavity_1	Q79PF4	2.378	0.4757	0	3	1	1	0	0	Circadian clock protein kinase kaiC
gallic acid	eno	2pa6_A_cavity_4	Q60173	2.835	0.4724	1	3	0	2	0	0	Enolase
gallic acid	HSP82	2vw5_A_cavity_1	P02829	2.799	0.4665	4	1	1	0	0	0	ATP-dependent molecular chaperone HSP82
gallic acid	-	1nba_A_cavity_1	P32400	4.66	0.466	3	0	3	4	0	0	N-carbamoylsarcosine amidase
gallic acid	pcp	1iu8_A_cavity_1	O58321	2.787	0.4645	2	1	2	0	1	0	Pyrrolidone-carboxylate peptidase
gallic acid	VTC2	3g3o_A_cavity_3	P43585	2.757	0.4594	4	1	1	0	0	0	Vacuolar transporter chaperone 2
gallic acid	MST	1okg_A_cavity_2	Q7K9G0	2.749	0.4582	2	1	2	1	0	0	Mercaptopyruvate sulfurtransferase
gallic acid	flpA	1nt2_B_cavity_1	O28192	2.738	0.4563	3	3	0	0	0	0	Fibrillarin-like rRNA/tRNA 2-O-methyltransferase
gallic acid	Rab27b	2iez_A_cavity_2	Q99P58	2.73	0.4551	3	1	2	0	0	0	Ras-related protein Rab-27B
gallic acid	CRS2	1rym_A_cavity_2	Q9M5P4	2.726	0.4544	1	3	2	0	0	0	Chloroplastic group IIB intron splicing facilitator CRS2, chloroplastic
gallic acid	2.5	1je5_A_cavity_2	P03696	2.723	0.4539	3	1	2	0	0	0	Helix-destabilizing protein
gallic acid	glyQ	1j5w_A_cavity_1	Q9WY59	2.717	0.4528	3	2	1	0	0	0	Glycyl-tRNA synthetase alpha subunit
gallic acid	lhyD	1gkr_D_cavity_1	P81006	2.691	0.4485	3	1	2	0	0	0	Non-ATP-dependent L-selective hydantoinase
gallic acid	SO3346	2gzo_A_cavity_3	Q8EBZ9	2.686	0.4477	4	1	1	0	0	0	UPF0301 protein SO_3346
gallic acid	CUL5	3dpl_C_cavity_4	Q93034	2.672	0.4453	3	0	2	1	0	0	Cullin-5
gallic acid	nft-1	1ems_B_cavity_3	O76463	2.663	0.4438	4	0	2	0	0	0	Nitrilase and fragile histidine triad fusion protein NitFhit [Includes: Bis(5-adenosyl)-triphosphatase
gallic acid	ARHGEF12	1x86_A_cavity_2	ARHGC_HUMAN	2.651	0.4419	3	2	1	0	0	0	Rho guanine nucleotide exchange factor 12
gallic acid	Fnta	1tno_J_cavity_3	Q04631	2.647	0.4412	4	1	1	0	0	0	Protein farnesyltransferase/geranylgeranyltransferase type-1 subunit alpha
gallic acid	HA	1ken_T_cavity_2	P03438	2.642	0.4404	4	0	2	0	0	0	Hemagglutinin
gallic acid	PRKD2	2coa_A_cavity_1	Q9BZL6	2.589	0.4315	4	1	1	0	0	0	Serine/threonine-protein kinase D2
gallic acid	hslU	1ofh_B_cavity_1	P43773	2.58	0.43	2	1	1	1	1	0	ATP-dependent hsl protease ATP-binding subunit hslU
gallic acid	bfrA	1uyp_B_cavity_2	O33833	2.141	0.4281	1	1	2	0	1	0	Beta-fructosidase
gallic acid	kptA	1wfx_A_cavity_1	Q9YFP5	4.642	0.422	2	3	0	0	6	0	Probable RNA 2-phosphotransferase
gallic acid	hisC	1fg7_A_cavity_1	P06986	2.53	0.4216	2	2	2	0	0	0	Histidinol-phosphate aminotransferase
gallic acid	UBP14	1vek_A_cavity_1	Q8L6Y1	2.949	0.4213	3	2	2	0	0	0	Ubiquitin carboxyl-terminal hydrolase 14
gallic acid	DPEP	1x1n_A_cavity_5	Q06801	2.505	0.4175	2	0	4	0	0	0	4-alpha-glucanotransferase, chloroplastic/amyloplastic
gallic acid	fdhE	2fiy_B_cavity_2	Q9HV00	2.905	0.4149	4	2	1	0	0	0	Protein fdhE homolog
gallic acid	topB	2o54_A_cavity_4	P14294	2.891	0.4131	2	1	2	1	1	0	DNA topoisomerase 3
gallic acid	TTHA1829	1iv0_A_cavity_1	Q5SHA1	2.89	0.4129	3	0	4	0	0	0	Putative Holliday junction resolvase
gallic acid	thrS	1nyq_A_cavity_4	Q8NW68	2.477	0.4129	1	2	2	1	0	0	Threonyl-tRNA synthetase
gallic acid	YMR099C	2cis_A_cavity_1	Q03161	2.472	0.4119	1	2	2	1	0	0	UPF0010 protein YMR099C
gallic acid	PYGL	1exv_A_cavity_5	P06737	2.882	0.4118	0	3	2	1	1	0	Glycogen phosphorylase, liver form
gallic acid	yjcG	2d4g_B_cavity_1	O31629	2.878	0.4111	3	2	1	0	1	0	UPF0477 protein yjcG
gallic acid	faeA	2bjh_B_cavity_1	O42807	2.866	0.4094	3	1	3	0	0	0	Feruloyl esterase A
gallic acid	yfeY	2qzb_B_cavity_1	P76537	2.837	0.4053	2	3	2	0	0	0	Uncharacterized protein yfeY
gallic acid	nanE	1yxy_B_cavity_1	P65522	3.618	0.402	2	2	2	1	2	0	Putative N-acetylmannosamine-6-phosphate 2-epimerase
gallic acid	MAN2B1	1o7d_A_cavity_4	Q29451	2.792	0.3988	4	2	1	0	0	0	Lysosomal alpha-mannosidase
gallic acid	psbA	3a0h_B_cavity_5	P51765	2.791	0.3988	3	2	1	1	0	0	Photosystem Q(B) protein
gallic acid	xynD	3c7g_A_cavity_2	Q45071	2.791	0.3988	3	1	1	2	0	0	Arabinoxylan arabinofuranohydrolase
gallic acid	nadE	3dpi_A_cavity_3	Q3JL79	2.391	0.3986	3	2	1	0	0	0	NH(3)-dependent NAD(+) synthetase
gallic acid	ydaF	1nsl_B_cavity_1	P96579	2.789	0.3984	5	1	1	0	0	0	Putative ribosomal N-acetyltransferase ydaF
gallic acid	TM0920	1vhd_B_cavity_2	Q9X022	2.386	0.3977	3	1	1	0	1	0	Alcohol dehydrogenase, iron-containing
gallic acid	-	1hn0_A_cavity_6	P59807	2.762	0.3946	3	1	3	0	0	0	Chondroitin ABC endolyase 1
gallic acid	sbcB	1fxx_A_cavity_4	P04995	2.738	0.3912	1	1	3	1	1	0	Exodeoxyribonuclease I
gallic acid	CDKN1B	2ast_B_cavity_1	CDN1B_HUMAN	2.737	0.3909	3	1	2	1	0	0	Cyclin-dependent kinase inhibitor 1B
gallic acid	Nub1	1veg_A_cavity_1	P54729	2.726	0.3895	5	1	1	0	0	0	NEDD8 ultimate buster 1
gallic acid	NAGK	2ch5_A_cavity_1	Q9UJ70	2.722	0.3889	4	0	2	1	0	0	N-acetyl-D-glucosamine kinase
gallic acid	SPON1	2zot_D_cavity_1	Q9HCB6	2.713	0.3875	4	2	1	0	0	0	Spondin-1
gallic acid	queA	1yy3_B_cavity_4	O32054	2.692	0.3845	3	1	2	0	1	0	S-adenosylmethionin
gallic acid	CT858	3dor_A_cavity_3	O84866	2.685	0.3836	1	1	3	1	1	0	Protein CT_858
gallic acid	ibaG	1ny8_A_cavity_3	P0A9W6	2.296	0.3826	2	2	1	1	0	0	Uncharacterized protein yrbA
gallic acid	SDK2	1wfo_A_cavity_1	Q58EX2	2.677	0.3825	3	1	3	0	0	0	Protein sidekick-2
gallic acid	NFAT5	1imh_D_cavity_1	NFAT5_HUMAN	2.292	0.382	4	1	1	0	0	0	Nuclear factor of activated T-cells 5
gallic acid	Tub	1s31_A_cavity_1	P50586	2.671	0.3816	2	1	3	1	0	0	Tubby protein
gallic acid	-	1k3v_A_cavity_9	P18546	2.286	0.381	1	3	1	1	0	0	Coat protein VP1
gallic acid	pyrC	1xge_A_cavity_2	P05020	2.278	0.3797	3	1	1	1	0	0	Dihydroorotase
gallic acid	zwf	1e77_A_cavity_3	P11411	2.653	0.379	5	1	1	0	0	0	Glucose-6-phosphate 1-dehydrogenase
gallic acid	slt	1qsa_A_cavity_2	P0AGC3	2.645	0.3779	4	1	1	1	0	0	Soluble lytic murein transglycosylase precursor
gallic acid	LYZ	1dzb_A_cavity_1	P00703	2.639	0.377	0	1	3	2	1	0	Lysozyme C
gallic acid	yycH	2fgt_A_cavity_2	Q794W0	2.638	0.3769	1	2	3	1	0	0	Two-component system yycF/yycG regulatory protein yycH
gallic acid	NIC96	2rfo_B_cavity_2	P34077	2.243	0.3739	3	1	2	0	0	0	Nucleoporin NIC96
gallic acid	spt16	3cb5_A_cavity_4	O94267	2.594	0.3706	2	3	0	2	0	0	FACT complex subunit spt16
gallic acid	GAD2	2okk_A_cavity_3	Q05329	2.593	0.3705	4	2	1	0	0	0	Glutamate decarboxylase 2
gallic acid	GDI1	1gnd_A_cavity_3	P21856	2.222	0.3703	1	1	3	1	0	0	Rab GDP dissociation inhibitor alpha
gallic acid	CYP2C5	1n6b_A_cavity_4	P00179	2.952	0.369	2	3	1	1	1	0	Cytochrome P450 2C5
gallic acid	dphB	2ehc_A_cavity_1	O58456	2.95	0.3687	5	1	2	0	0	0	Probable diphthine synthase
gallic acid	isiB	1ofv_A_cavity_1	P10340	2.936	0.367	2	3	2	1	0	0	Flavodoxin
gallic acid	int	1aih_C_cavity_1	P21442	2.551	0.3644	4	1	1	1	0	0	Integrase
Quercitrin	dhp1	3fqd_A_cavity_8	P40848	3.867	0.7734	3	1	0	0	1	0	5-3 exoribonuclease 2
Quercitrin	trxB	1trb_A_cavity_1	P0A9P4	3.844	0.7688	4	1	0	0	0	0	Thioredoxin reductase
Quercitrin	-	3bqb_Z_cavity_2	NONE	3.755	0.751	4	1	0	0	0	0	NONE
Quercitrin	mtnA	1t9k_B_cavity_2	Q9X013	3.714	0.7428	4	1	0	0	0	0	Methylthioribose-1-phosphate isomerase
Quercitrin	CSDE1	1x65_A_cavity_1	O75534	4.291	0.7151	4	1	0	0	1	0	Cold shock domain-containing protein E1
Quercitrin	avrPph3	1ukf_A_cavity_1	Q52430	4.23	0.7051	4	1	0	0	1	0	Cysteine protease avirulence protein avrPphB
Quercitrin	Iyd	3gh8_H_cavity_3	Q9DCX8	3.453	0.6906	4	1	0	0	0	0	Iodotyrosine dehalogenase 1
Quercitrin	Cnot4	2cpi_A_cavity_2	Q8BT14	3.301	0.6603	4	0	1	0	0	0	CCR4-NOT transcription complex subunit 4
Quercitrin	RNR2	1jk0_B_cavity_1	P09938	3.299	0.6598	3	0	1	1	0	0	Ribonucleoside-diphosphate reductase small chain 1
Quercitrin	-	1oxy_A_cavity_2	P04253	3.264	0.6527	3	1	0	0	1	0	Hemocyanin II
Quercitrin	SHB17	3f3k_B_cavity_4	P36136	3.255	0.651	3	0	1	1	0	0	Uncharacterized protein YKR043C
Quercitrin	BMEI1586	1tm0_A_cavity_1	Q8YFD6	3.25	0.6499	2	1	1	1	0	0	Uncharacterized protein BMEI1586
Quercitrin	CD1B	1gzq_A_cavity_1	CD1B_HUMAN	3.24	0.648	4	1	0	0	0	0	T-cell surface glycoprotein CD1b
Quercitrin	traM	3d8a_A_cavity_1	P10026	3.224	0.6449	4	1	0	0	0	0	Protein traM
Quercitrin	H2-K1	1vac_A_cavity_1	P01901	3.218	0.6435	3	1	0	1	0	0	H-2 class I histocompatibility antigen, K-B alpha chain
Quercitrin	-	1qjx_3_cavity_1	Q82122	3.819	0.6364	2	2	1	1	0	0	Genome polyprotein
Quercitrin	EIF4A1	2zu6_D_cavity_2	P60842	3.817	0.6362	5	1	0	0	0	0	Eukaryotic initiation factor 4A-I
Quercitrin	-	1qcb_F_cavity_1	P43529	3.805	0.6341	5	1	0	0	0	0	Heat-labile enterotoxin IIB, B chain
Quercitrin	YOL057W	3csk_A_cavity_4	Q08225	3.771	0.6285	1	2	1	2	0	0	Probable dipeptidyl-peptidase 3
Quercitrin	petB	2e74_A_cavity_3	P83791	4.364	0.6234	5	1	0	0	1	0	Cytochrome b6
Quercitrin	pdxA	1yxo_B_cavity_1	Q9I5U4	3.71	0.6183	2	2	1	1	0	0	4-hydroxythreonine-4-phosphate dehydrogenase 1
Quercitrin	Tp53	3exj_A_cavity_1	P02340	3.699	0.6165	2	1	2	1	0	0	Cellular tumor antigen p53
Quercitrin	hemB	1l6s_A_cavity_1	P0ACB2	3.684	0.614	2	2	1	1	0	0	Delta-aminolevulinic acid dehydratase
Quercitrin	Vav1	1f5x_A_cavity_1	P27870	3.655	0.6091	2	1	2	1	0	0	Proto-oncogene vav
Quercitrin	hbp	1wxr_A_cavity_2	O88093	4.87	0.6088	4	1	1	2	0	0	Hemoglobin-binding protease hbp
Quercitrin	queA	1vky_B_cavity_1	Q9WZ44	3.648	0.608	3	3	0	0	0	0	S-adenosylmethionin
Quercitrin	PFF0160c	1tv5_A_cavity_1	PYRD_PLAF7	3.627	0.6045	4	2	0	0	0	0	Dihydroorotate dehydrogenase homolog, mitochondrial
Quercitrin	nanA	1f5z_A_cavity_2	P44539	3.623	0.6038	4	2	0	0	0	0	N-acetylneuraminate lyase
Quercitrin	FBP1	2qvv_A_cavity_1	P00636	4.226	0.6037	4	1	1	0	1	0	Fructose-1,6-bisphosphatase 1
Quercitrin	hcp	1upx_B_cavity_1	Q01770	3.616	0.6027	2	2	2	0	0	0	Hydroxylamine reductase
Quercitrin	PMP2	1yiv_A_cavity_1	P0C6G6	4.819	0.6024	4	2	0	2	0	0	Myelin P2 protein
Quercitrin	ruvB	1in7_A_cavity_2	Q56313	3.606	0.601	2	3	0	0	1	0	Holliday junction ATP-dependent DNA helicase ruvB
Quercitrin	RXRG	2gl8_C_cavity_1	RXRG_HUMAN	3.606	0.601	5	0	1	0	0	0	Retinoic acid receptor RXR-gamma
Quercitrin	pdxS	2zbt_A_cavity_1	Q5SKD9	3.603	0.6004	1	2	1	2	0	0	Pyridoxal biosynthesis lyase pdxS
Quercitrin	AMY1.1	1rp8_A_cavity_1	P00693	4.776	0.597	4	1	1	2	0	0	Alpha-amylase type A isozyme
Quercitrin	RNF8	2csw_A_cavity_1	O76064	3.55	0.5917	3	2	1	0	0	0	E3 ubiquitin-protein ligase RNF8
Quercitrin	-	1vap_A_cavity_1	P51972	4.721	0.5901	4	0	2	2	0	0	Phospholipase A2
Quercitrin	PRKCQ	2enj_A_cavity_2	KPCT_HUMAN	3.535	0.5891	4	2	0	0	0	0	Protein kinase C theta type
Quercitrin	rbsK	1rks_A_cavity_2	P0A9J6	4.118	0.5883	0	2	2	3	0	0	Ribokinase
Quercitrin	PPP1CB	1s70_A_cavity_2	P62140	3.527	0.5879	2	2	1	0	1	0	Serine/threonine-protein phosphatase PP1-beta catalytic subunit
Quercitrin	-	1yg9_A_cavity_1	P54958	3.494	0.5824	1	4	0	0	1	0	Aspartic protease Bla g 2
Quercitrin	fccB	1fcd_B_cavity_2	Q06530	3.492	0.5819	4	1	1	0	0	0	Sulfide dehydrogenase [flavocytochrome c] flavoprotein chain
Quercitrin	-	3gwj_A_cavity_8	Q7Z1F8	3.487	0.5812	1	2	1	2	0	0	Arylphorin
Quercitrin	sod	1ma1_A_cavity_1	P18868	3.487	0.5812	5	1	0	0	0	0	Superoxide dismutase [Fe]
Quercitrin	VWF	1fe8_J_cavity_2	VWF_HUMAN	3.486	0.5811	3	2	1	0	0	0	von Willebrand factor
Quercitrin	-	1hro_A_cavity_1	P00080	3.482	0.5803	5	0	1	0	0	0	Cytochrome c2
Quercitrin	STARD5	2r55_A_cavity_1	Q9NSY2	4.036	0.5766	4	1	1	1	0	0	StAR-related lipid transfer protein 5
Quercitrin	dacB	2ex8_A_cavity_3	P24228	3.451	0.5751	3	2	0	0	1	0	D-alanyl-D-alanine carboxypeptidase dacB
Quercitrin	bglA	1uyq_A_cavity_3	P22073	3.447	0.5746	3	1	1	0	1	0	Beta-glucosidase A
Quercitrin	cs1	1drt_A_cavity_2	Q05581	3.421	0.5702	3	1	2	0	0	0	Clavaminate synthase 1
Quercitrin	Dlg1	1rso_A_cavity_1	Q62696	3.42	0.57	5	1	0	0	0	0	Disks large homolog 1
Quercitrin	RAB31	2fg5_A_cavity_1	RAB31_HUMAN	3.416	0.5693	2	2	1	1	0	0	Ras-related protein Rab-31
Quercitrin	-	1w6j_A_cavity_7	ERG7_HUMAN	3.412	0.5687	3	2	1	0	0	0	Lanosterol synthase
Quercitrin	fbaA	1dos_A_cavity_1	P0AB71	3.406	0.5677	4	1	0	1	0	0	Fructose-bisphosphate aldolase class 2
Quercitrin	Sec15	2a2f_X_cavity_3	Q9VDE6	4.541	0.5676	4	1	1	0	2	0	Exocyst complex component 6
Quercitrin	dnaA	2hcb_B_cavity_2	O66659	3.965	0.5664	4	0	2	0	1	0	Chromosomal replication initiator protein dnaA
Quercitrin	P	1wru_A_cavity_3	P08558	3.397	0.5661	4	0	1	1	0	0	Baseplate protein
Quercitrin	MMP16	1rm8_A_cavity_1	MMP16_HUMAN	3.397	0.5661	3	0	2	0	1	0	Matrix metalloproteinase-16
Quercitrin	ligA	1b4u_B_cavity_1	P22635	3.396	0.5659	4	0	1	0	1	0	Protocatechuate 4,5-dioxygenase alpha chain
Quercitrin	TLR1	2z7x_B_cavity_1	TLR1_HUMAN	3.385	0.5642	4	2	0	0	0	0	Toll-like receptor 1
Quercitrin	priB	1woc_C_cavity_2	P07013	3.384	0.564	3	2	0	0	1	0	Primosomal replication protein n
Quercitrin	DNMT1	3epz_B_cavity_1	P26358	3.381	0.5635	2	1	2	1	0	0	DNA (cytosine-5)-methyltransferase 1
Quercitrin	SSE1	2qxl_A_cavity_2	P32589	3.944	0.5634	3	2	0	0	2	0	Heat shock protein homolog SSE1
Quercitrin	GLU1	2f6d_A_cavity_1	P08017	3.375	0.5624	3	0	2	1	0	0	Glucoamylase GLU1
Quercitrin	malQ	1tz7_A_cavity_3	O66937	3.374	0.5623	3	1	1	0	1	0	4-alpha-glucanotransferase
Quercitrin	Grin3a	2rc7_B_cavity_1	Q9R1M7	3.373	0.5622	3	1	1	1	0	0	Glutamate [NMDA] receptor subunit 3A
Quercitrin	ZEB2	2da7_A_cavity_1	O60315	3.924	0.5606	3	1	1	0	2	0	Zinc finger E-box-binding homeobox 2
Quercitrin	cysD	1zun_B_cavity_6	Q87WW0	3.358	0.5596	2	2	1	1	0	0	Sulfate adenylyltransferase subunit 2
Quercitrin	ACR	1fiz_A_cavity_4	P08001	3.357	0.5595	3	2	0	1	0	0	Acrosin
Quercitrin	faeA	2bjh_B_cavity_2	O42807	3.912	0.5589	3	1	1	0	2	0	Feruloyl esterase A
Quercitrin	Rabggta	3c72_B_cavity_3	Q08602	3.351	0.5584	3	1	1	1	0	0	Geranylgeranyl transferase type-2 subunit alpha
Quercitrin	CLPP	1tg6_A_cavity_2	CLPP_HUMAN	3.35	0.5584	4	1	0	0	1	0	Putative ATP-dependent Clp protease proteolytic subunit, mitochondrial
Quercitrin	CCNE1	1w98_B_cavity_1	CCNE1_HUMAN	3.337	0.5562	3	1	1	1	0	0	G1/S-specific cyclin-E1
Quercitrin	-	1ovt_A_cavity_2	P02789	3.337	0.5561	4	0	1	0	1	0	Ovotransferrin
Quercitrin	SNX9	2raj_A_cavity_3	Q9Y5X1	3.327	0.5545	2	1	1	2	0	0	Sorting nexin-9
Quercitrin	UBE2I	2grp_B_cavity_1	P63279	3.324	0.5539	2	3	0	0	1	0	SUMO-conjugating enzyme UBC9
Quercitrin	prfA	1rq0_B_cavity_2	Q9X183	3.313	0.5521	3	0	2	1	0	0	Peptide chain release factor 1
Quercitrin	Ppp1r8	2jpe_A_cavity_1	Q8R3G1	3.31	0.5517	5	1	0	0	0	0	Nuclear inhibitor of protein phosphatase 1
Quercitrin	pac	1gk9_B_cavity_7	P06875	3.861	0.5516	4	1	1	0	1	0	Penicillin G acylase
Quercitrin	SPEN	1ow1_A_cavity_1	Q96T58	3.302	0.5504	3	0	2	0	1	0	Msx2-interacting protein
Quercitrin	LYS3	1e5q_D_cavity_4	Q9P4R4	3.302	0.5503	3	1	1	1	0	0	Saccharopine dehydrogenase [NADP+, L-glutamate-forming]
Quercitrin	RDM1	3gan_A_cavity_1	Q9LUJ3	3.85	0.55	5	0	2	0	0	0	Uncharacterized protein At3g22680
Quercitrin	citE	1u5h_A_cavity_1	O06162	3.3	0.5499	3	1	1	1	0	0	Citrate lyase beta subunit-like protein
Quercitrin	ybaA	2okq_B_cavity_1	P0AAQ9	3.299	0.5498	4	0	1	1	0	0	Uncharacterized protein ybaA
Quercitrin	FES	3bkb_A_cavity_3	FES_HUMAN	3.298	0.5496	3	2	0	0	1	0	Proto-oncogene tyrosine-protein kinase Fes/Fps
Quercitrin	ssb	1z9f_A_cavity_1	Q9WZ73	3.297	0.5494	3	1	1	1	0	0	Single-stranded DNA-binding protein
Quercitrin	-	1hyh_C_cavity_1	P14295	3.295	0.5492	3	2	0	0	1	0	L-2-hydroxyisocaproate dehydrogenase
Quercitrin	p23fy	1h7y_A_cavity_3	Q10344	3.291	0.5486	3	1	1	1	0	0	Translationally-controlled tumor protein homolog
Quercitrin	VTC2	3g3o_A_cavity_3	P43585	3.29	0.5484	4	1	1	0	0	0	Vacuolar transporter chaperone 2
Quercitrin	ZBTB43	2csh_A_cavity_2	O43298	3.837	0.5482	2	1	1	0	3	0	Zinc finger and BTB domain-containing protein 43
Quercitrin	GID1	3ed1_C_cavity_1	Q6L545	3.833	0.5476	3	0	2	2	0	0	Gibberellin receptor GID1
Quercitrin	truD	1si7_A_cavity_2	Q57261	3.284	0.5473	4	1	1	0	0	0	tRNA pseudouridine synthase D
Quercitrin	Segment-3	2btv_A_cavity_3	P56582	3.282	0.547	4	1	1	0	0	0	Core protein VP3
Quercitrin	upp	2e55_B_cavity_1	O67914	3.276	0.5459	1	2	2	1	0	0	Uracil phosphoribosyltransferase
Quercitrin	NSMCE2	2yu4_A_cavity_1	Q96MF7	3.274	0.5457	2	1	1	1	1	0	E3 SUMO-protein ligase NSE2
Quercitrin	SEC23	2qtv_A_cavity_6	P15303	3.813	0.5447	3	1	1	0	2	0	Protein transport protein SEC23
Quercitrin	sorA	2hvb_A_cavity_1	O58810	3.267	0.5445	4	0	1	1	0	0	Superoxide reductase
Quercitrin	rbgA	1puj_A_cavity_1	O31743	3.265	0.5442	3	1	1	0	1	0	Ribosome biogenesis GTPase A
Quercitrin	alpha-Man-IIa	1hty_A_cavity_8	Q24451	3.26	0.5433	4	0	1	1	0	0	Alpha-mannosidase 2
Quercitrin	ACTA1	1y64_B_cavity_2	P68135	4.346	0.5432	6	1	0	0	1	0	Actin, alpha skeletal muscle
Rutin	-	3k2q_C_cavity_1	NONE	3.94	0.7881	3	0	1	0	1	0	NONE
Rutin	bglA	1qox_N_cavity_2	Q03506	3.907	0.7814	3	1	0	1	0	0	Beta-glucosidase
Rutin	dhp1	3fqd_A_cavity_8	P40848	3.886	0.7773	3	1	0	0	1	0	5-3 exoribonuclease 2
Rutin	trxB	1trb_A_cavity_1	P0A9P4	3.886	0.7773	4	1	0	0	0	0	Thioredoxin reductase
Rutin	CAPN9	2p0r_B_cavity_2	CAN9_HUMAN	3.838	0.7676	3	1	0	1	0	0	Calpain-9
Rutin	POT1	1xjv_A_cavity_3	Q9NUX5	3.79	0.7581	3	1	0	0	1	0	Protection of telomeres protein 1
Rutin	E2F1	1o9k_D_cavity_1	E2F1_HUMAN	3.732	0.7465	4	1	0	0	0	0	Transcription factor E2F1
Rutin	shc	1h3b_C_cavity_5	P33247	3.675	0.735	4	0	1	0	0	0	Squalene--hopene cyclase
Rutin	avrPph3	1ukf_A_cavity_1	Q52430	4.297	0.7161	4	1	0	0	1	0	Cysteine protease avirulence protein avrPphB
Rutin	uxaC	1j5s_A_cavity_5	Q9WXR9	4.209	0.7014	2	2	1	0	1	0	Uronate isomerase
Rutin	Ngly1	2f4m_A_cavity_3	Q9JI78	4.179	0.6965	2	2	1	0	1	0	Peptide-N(4)-(N-acetyl-beta-glucosaminyl)asparagine amidase
Rutin	PATJ	2dlu_A_cavity_2	Q8NI35	4.151	0.6918	1	1	3	1	0	0	InaD-like protein
Rutin	GBP1	2bc9_A_cavity_1	P32455	4.099	0.6831	3	1	1	1	0	0	Interferon-induced guanylate-binding protein 1
Rutin	CDC13	1s40_A_cavity_2	P32797	4.077	0.6794	4	1	0	0	1	0	Cell division control protein 13
Rutin	malQ	1tz7_A_cavity_3	O66937	4.061	0.6768	3	1	1	0	1	0	4-alpha-glucanotransferase
Rutin	CSDE1	1x65_A_cavity_1	O75534	4.059	0.6764	4	1	0	0	1	0	Cold shock domain-containing protein E1
Rutin	PMP2	1yiv_A_cavity_1	P0C6G6	5.41	0.6763	4	2	0	2	0	0	Myelin P2 protein
Rutin	priS	1zt2_B_cavity_3	Q97Z83	3.99	0.665	2	0	2	2	0	0	Probable DNA primase small subunit
Rutin	pdxS	2zbt_A_cavity_1	Q5SKD9	3.953	0.6588	1	2	1	2	0	0	Pyridoxal biosynthesis lyase pdxS
Rutin	sod	1ma1_A_cavity_1	P18868	3.931	0.6552	5	1	0	0	0	0	Superoxide dismutase [Fe]
Rutin	-	3gwj_A_cavity_8	Q7Z1F8	3.925	0.6541	1	2	1	2	0	0	Arylphorin
Rutin	Vcp	3cf3_B_cavity_8	Q01853	3.899	0.6499	1	1	3	1	0	0	Transitional endoplasmic reticulum ATPase
Rutin	PA3967	1tu9_A_cavity_1	Q9HX49	3.898	0.6496	4	1	0	0	1	0	Hypothetical protein
Rutin	fbaA	1dos_A_cavity_1	P0AB71	3.892	0.6487	4	1	0	1	0	0	Fructose-bisphosphate aldolase class 2
Rutin	dnaX	1njf_D_cavity_1	P06710	3.887	0.6479	3	2	0	1	0	0	DNA polymerase III subunit tau
Rutin	Hebp1	2gov_A_cavity_2	Q9R257	3.869	0.6448	3	1	1	1	0	0	Heme-binding protein 1
Rutin	TM1081	2ka5_A_cavity_1	Q9X0H0	3.867	0.6444	4	0	1	0	1	0	Putative anti-sigma factor antagonist TM_1081
Rutin	Anxa5	2ran_A_cavity_4	P14668	3.865	0.6441	2	1	1	1	1	0	Annexin A5
Rutin	pyrC	1xge_A_cavity_2	P05020	3.851	0.6418	3	1	1	1	0	0	Dihydroorotase
Rutin	nspA	1p4t_A_cavity_2	Q9RP17	3.849	0.6415	5	1	0	0	0	0	Surface protein A
Rutin	hemB	1l6s_A_cavity_1	P0ACB2	3.849	0.6415	2	2	1	1	0	0	Delta-aminolevulinic acid dehydratase
Rutin	pac	1gk9_B_cavity_7	P06875	4.479	0.6399	4	1	1	0	1	0	Penicillin G acylase
Rutin	Fah	1qqj_A_cavity_3	P35505	3.837	0.6394	1	3	0	0	2	0	Fumarylacetoacetase
Rutin	gch3	2qv6_C_cavity_1	Q57609	3.836	0.6394	5	1	0	0	0	0	GTP cyclohydrolase III
Rutin	PRKD2	2coa_A_cavity_1	Q9BZL6	3.824	0.6373	4	1	1	0	0	0	Serine/threonine-protein kinase D2
Rutin	SCO2	2rli_A_cavity_3	O43819	3.823	0.6372	3	1	2	0	0	0	Protein SCO2 homolog, mitochondrial
Rutin	sspA	1yy7_B_cavity_3	Q7CL96	3.813	0.6355	4	1	1	0	0	0	Regulator of transcription; stringent starvation protein A
Rutin	YOL057W	3csk_A_cavity_4	Q08225	3.811	0.6351	1	2	1	2	0	0	Probable dipeptidyl-peptidase 3
Rutin	SEC23	2qtv_A_cavity_6	P15303	4.443	0.6348	3	1	1	0	2	0	Protein transport protein SEC23
Rutin	nosZ	1fwx_D_cavity_4	Q51705	3.801	0.6335	1	3	1	0	1	0	Nitrous-oxide reductase
Rutin	EIF4A1	2zu6_D_cavity_2	P60842	3.799	0.6332	5	1	0	0	0	0	Eukaryotic initiation factor 4A-I
Rutin	usp	1hg4_C_cavity_3	P20153	3.79	0.6316	1	1	3	1	0	0	Protein ultraspiracle
Rutin	MJ0882	1dus_A_cavity_2	Q58292	3.774	0.6291	3	2	0	0	1	0	Protein MJ0882
Rutin	ACR	1fiz_A_cavity_4	P08001	3.774	0.629	3	2	0	1	0	0	Acrosin
Rutin	ytbE	3b3d_A_cavity_1	O34678	3.774	0.629	2	2	0	0	2	0	Uncharacterized oxidoreductase ytbE
Rutin	-	1qcb_F_cavity_1	P43529	3.769	0.6282	5	1	0	0	0	0	Heat-labile enterotoxin IIB, B chain
Rutin	TRIP4	2e5o_A_cavity_1	Q15650	3.768	0.628	2	2	1	1	0	0	Activating signal cointegrator 1
Rutin	ruvB	1in7_A_cavity_2	Q56313	3.766	0.6276	2	3	0	0	1	0	Holliday junction ATP-dependent DNA helicase ruvB
Rutin	rbsK	1rks_A_cavity_2	P0A9J6	4.376	0.6252	0	2	2	3	0	0	Ribokinase
Rutin	Dlg1	1rso_A_cavity_1	Q62696	3.751	0.6252	5	1	0	0	0	0	Disks large homolog 1
Rutin	tolC	2vde_C_cavity_1	P02930	3.743	0.6239	3	1	1	1	0	0	Outer membrane protein tolC
Rutin	Blvra	1lc0_A_cavity_2	P46844	3.743	0.6238	3	2	1	0	0	0	Biliverdin reductase A
Rutin	yggX	1xs8_A_cavity_1	P67617	3.741	0.6236	5	1	0	0	0	0	Probable Fe(2+)-trafficking protein
Rutin	Tec	1gl5_A_cavity_1	P24604	3.74	0.6233	4	1	1	0	0	0	Tyrosine-protein kinase Tec
Rutin	act2	3dwl_H_cavity_1	P32390	3.74	0.6233	3	1	2	0	0	0	Actin-related protein 3
Rutin	gfcB	2in5_A_cavity_2	P75884	3.728	0.6213	2	0	2	0	2	0	Uncharacterized lipoprotein gfcB
Rutin	aspC	1o4s_A_cavity_2	Q9X0Y2	3.728	0.6213	3	2	1	0	0	0	Aspartate aminotransferase
Rutin	RNF8	2csw_A_cavity_1	O76064	3.723	0.6205	3	2	1	0	0	0	E3 ubiquitin-protein ligase RNF8
Rutin	BCKDHA	1x7z_B_cavity_1	P12694	3.722	0.6203	3	2	1	0	0	0	2-oxoisovalerate dehydrogenase subunit alpha, mitochondrial
Rutin	cueO	2yxv_B_cavity_1	P36649	3.71	0.6183	2	1	1	2	0	0	Blue copper oxidase cueO
Rutin	-	1w6j_A_cavity_7	ERG7_HUMAN	3.708	0.6179	3	2	1	0	0	0	Lanosterol synthase
Rutin	tufA/tufB	2bvn_A_cavity_2	P0A6N1	3.708	0.6179	1	2	2	1	0	0	Elongation factor Tu
Rutin	DNMT1	3epz_B_cavity_1	P26358	3.706	0.6176	2	1	2	1	0	0	DNA (cytosine-5)-methyltransferase 1
Rutin	mtlD	3h2z_A_cavity_1	Q83PQ0	3.692	0.6154	4	0	1	1	0	0	Mannitol-1-phosphate 5-dehydrogenase
Rutin	recE	3h4r_A_cavity_3	P15032	3.691	0.6152	1	1	2	1	1	0	Exodeoxyribonuclease 8
Rutin	PRP24	2ghp_B_cavity_1	P49960	3.688	0.6147	1	3	2	0	0	0	U4/U6 snRNA-associated-splicing factor PRP24
Rutin	NSMCE2	2yu4_A_cavity_1	Q96MF7	3.686	0.6143	2	1	1	1	1	0	E3 SUMO-protein ligase NSE2
Rutin	ppsA	2ols_A_cavity_3	Q9K0I2	3.685	0.6142	2	2	1	1	0	0	Phosphoenolpyruvate synthase
Rutin	CBL4	1v1f_A_cavity_1	O81223	3.683	0.6139	5	1	0	0	0	0	Calcineurin B-like protein 4
Rutin	Tp53	3exj_A_cavity_1	P02340	3.678	0.6131	2	1	2	1	0	0	Cellular tumor antigen p53
Rutin	yesE	1s5a_A_cavity_1	O31511	4.287	0.6124	3	1	1	2	0	0	Hypothetical protein yesE
Rutin	nadE	3dpi_A_cavity_3	Q3JL79	3.674	0.6124	3	2	1	0	0	0	NH(3)-dependent NAD(+) synthetase
Rutin	cysM	2bht_C_cavity_1	P16703	3.673	0.6122	1	2	1	0	2	0	Cysteine synthase B
Rutin	GAL10	1z45_A_cavity_4	P04397	4.275	0.6107	3	0	2	2	0	0	GAL10 bifunctional protein [Includes: UDP-glucose 4-epimerase
Rutin	xthA	1ako_A_cavity_1	P09030	3.664	0.6107	4	2	0	0	0	0	Exodeoxyribonuclease III
Rutin	los1	3ibv_B_cavity_1	O94258	3.657	0.6095	5	1	0	0	0	0	Exportin-T
Rutin	hbp	1wxr_A_cavity_2	O88093	4.874	0.6092	4	1	1	2	0	0	Hemoglobin-binding protease hbp
Rutin	-	1w2z_A_cavity_5	Q43077	3.654	0.6089	1	1	2	1	1	0	Amine oxidase [copper-containing]
Rutin	rsmF	2frx_A_cavity_5	P76273	3.647	0.6079	1	1	2	2	0	0	Ribosomal RNA small subunit methyltransferase F
Rutin	phyA	1qwo_A_cavity_3	O00092	3.646	0.6077	3	2	0	0	1	0	3-phytase A
Rutin	MID1	2jun_A_cavity_1	TRI18_HUMAN	3.643	0.6071	2	1	2	1	0	0	Midline-1
Rutin	SLC30A9	2enk_A_cavity_2	Q6PML9	3.638	0.6063	3	2	1	0	0	0	Zinc transporter 9
Rutin	-	1v0f_A_cavity_8	Q04830	4.197	0.5996	0	3	1	1	2	0	Endo-N-acetylneuraminidase
Rutin	dld	1f0x_A_cavity_3	DLD_ECOLI	4.12	0.5886	4	1	1	0	1	0	D-lactate dehydrogenase
Rutin	femA	1lrz_A_cavity_2	P0A0A5	4.116	0.5879	4	0	2	1	0	0	Aminoacyltransferase femA
Rutin	FBP1	2qvv_A_cavity_1	P00636	4.094	0.5849	4	1	1	0	1	0	Fructose-1,6-bisphosphatase 1
Rutin	yjcS	1q8b_A_cavity_1	O31641	4.035	0.5764	4	0	1	1	1	0	Uncharacterized protein yjcS
Rutin	Sec15	2a2f_X_cavity_3	Q9VDE6	4.61	0.5763	4	1	1	0	2	0	Exocyst complex component 6
Rutin	-	1aov_A_cavity_5	P56410	4.026	0.5751	2	1	2	1	1	0	Ovotransferrin
Rutin	Lyn	2zv8_A_cavity_2	P25911	6.264	0.5695	5	2	1	3	0	0	Tyrosine-protein kinase Lyn
Rutin	faeA	2bjh_B_cavity_2	O42807	3.985	0.5693	3	1	1	0	2	0	Feruloyl esterase A
Rutin	rps24e	1xn9_A_cavity_1	Q8PZ95	3.974	0.5677	3	0	3	1	0	0	30S ribosomal protein S24e
Rutin	sorC	2w48_B_cavity_2	P37078	3.973	0.5675	5	2	0	0	0	0	Sorbitol operon regulator
Rutin	rfbF	1wvc_A_cavity_1	P26396	4.529	0.5662	3	3	1	1	0	0	Glucose-1-phosphate cytidylyltransferase
Rutin	ZEB2	2da7_A_cavity_1	O60315	3.957	0.5652	3	1	1	0	2	0	Zinc finger E-box-binding homeobox 2
Rutin	penA	2wad_A_cavity_4	P0A3M6	3.955	0.5649	2	1	1	0	3	0	Penicillin-binding protein 2B
Rutin	SENP7	3eay_A_cavity_1	SENP7_HUMAN	3.949	0.5642	3	1	1	0	2	0	Sentrin-specific protease 7
Rutin	ZBTB43	2csh_A_cavity_2	O43298	3.938	0.5625	2	1	1	0	3	0	Zinc finger and BTB domain-containing protein 43
Rutin	purD	2yw2_A_cavity_2	O66949	3.933	0.5619	4	1	1	0	1	0	Phosphoribosylamine--glycine ligase
Rutin	STARD5	2r55_A_cavity_1	Q9NSY2	3.929	0.5614	4	1	1	1	0	0	StAR-related lipid transfer protein 5
Niranthin	H2-K1	1s7q_A_cavity_2	P01901	2.992	0.7479	2	1	0	1	0	0	H-2 class I histocompatibility antigen, K-B alpha chain
Niranthin	-	3ffr_A_cavity_2	NONE	2.989	0.7473	2	1	0	0	1	0	NONE
Niranthin	endA	2cv8_B_cavity_1	Q975R3	2.989	0.7472	3	1	0	0	0	0	tRNA-splicing endonuclease
Niranthin	ykuL	1yav_B_cavity_1	O31698	2.986	0.7464	2	1	0	0	1	0	Uncharacterized protein ykuL
Niranthin	Tamalin	2ego_B_cavity_1	Q8R4T5	2.984	0.746	3	1	0	0	0	0	General receptor for phosphoinositides 1-associated scaffold protein
Niranthin	RBMY1A1/RBMY1C	2fy1_A_cavity_1	Q15414	2.979	0.7446	3	1	0	0	0	0	RNA-binding motif protein, Y chromosome, family 1 member A1/C
Niranthin	bphD	2puj_A_cavity_2	P47229	2.978	0.7445	2	2	0	0	0	0	2-hydroxy-6-oxo-6-phenylhexa-2,4-dienoate hydrolase
Niranthin	-	1bg5_A_cavity_2	P08515	2.978	0.7444	3	1	0	0	0	0	Glutathione S-transferase class-mu 26 kDa isozyme
Niranthin	ydcF	3ca8_A_cavity_1	P34209	2.975	0.7438	3	1	0	0	0	0	Protein ydcF
Niranthin	ACBD6	2cop_A_cavity_3	Q9BR61	2.97	0.7424	2	2	0	0	0	0	Acyl-CoA-binding domain-containing protein 6
Niranthin	ECH1	2vre_A_cavity_4	Q13011	2.968	0.7421	3	1	0	0	0	0	Delta(3,5)-Delta(2,4)-dienoyl-CoA isomerase, mitochondrial
Niranthin	FLNB	3fer_D_cavity_1	O75369	2.966	0.7415	2	2	0	0	0	0	Filamin-B
Niranthin	TIM9	3dxr_A_cavity_1	O74700	2.965	0.7413	3	1	0	0	0	0	Mitochondrial import inner membrane translocase subunit TIM9
Niranthin	Ets1	1k7a_A_cavity_1	P27577	2.964	0.7409	2	2	0	0	0	0	Protein C-ets-1
Niranthin	RAM2	3dra_B_cavity_2	Q9Y765	2.963	0.7407	3	1	0	0	0	0	Protein farnesyltransferase/geranylgeranyltransferase type-1 subunit alpha
Niranthin	45	1b8h_B_cavity_2	O80164	2.962	0.7404	2	2	0	0	0	0	DNA polymerase processivity component
Niranthin	Tox	2co9_A_cavity_1	Q66JW3	2.96	0.74	2	2	0	0	0	0	Thymocyte selection-associated high mobility group box protein TOX
Niranthin	cysG	1pjs_B_cavity_4	P25924	2.956	0.739	3	1	0	0	0	0	Siroheme synthase
Niranthin	At3g57050	1ibj_A_cavity_2	P53780	2.956	0.7389	3	1	0	0	0	0	Cystathionine beta-lyase, chloroplastic
Niranthin	dhp1	3fqd_A_cavity_8	P40848	3.691	0.7381	3	1	0	0	1	0	5-3 exoribonuclease 2
Niranthin	CHKB	2ig7_B_cavity_3	Q9Y259	2.948	0.737	2	2	0	0	0	0	Choline/ethanolamine kinase
Niranthin	truA	2nr0_D_cavity_2	P07649	2.947	0.7367	3	1	0	0	0	0	tRNA pseudouridine synthase A
Niranthin	ORF2	2gh8_C_cavity_3	P36285	2.942	0.7356	1	2	0	1	0	0	Capsid protein
Niranthin	-	1ymf_A_cavity_3	P03314	2.939	0.7347	3	1	0	0	0	0	Genome polyprotein
Niranthin	nucS	2vld_A_cavity_2	Q9V2E8	2.938	0.7344	1	2	0	1	0	0	UPF0286 protein PYRAB01260
Niranthin	TPR	1nda_C_cavity_2	P28593	2.937	0.7343	3	1	0	0	0	0	Trypanothione reductase
Niranthin	gor	1ger_A_cavity_3	P06715	2.935	0.7337	3	1	0	0	0	0	Glutathione reductase
Niranthin	UNC45A	2dba_A_cavity_1	Q9H3U1	2.933	0.7333	3	1	0	0	0	0	Protein unc-45 homolog A
Niranthin	NIC96	2rfo_B_cavity_3	P34077	2.931	0.7329	2	2	0	0	0	0	Nucleoporin NIC96
Niranthin	-	1pc8_B_cavity_2	Q6ITZ3	2.931	0.7328	3	1	0	0	0	0	Beta-galactoside-specific lectin 4
Niranthin	MGAT1	2apc_A_cavity_2	P27115	2.926	0.7314	3	1	0	0	0	0	Alpha-1,3-mannosyl-glycoprotein 2-beta-N-acetylglucosaminyltransferase
Niranthin	TOP1	1sc7_A_cavity_7	TOP1_HUMAN	2.925	0.7313	1	3	0	0	0	0	DNA topoisomerase 1
Niranthin	SP0314	1ojm_A_cavity_2	Q54873	2.924	0.7309	3	1	0	0	0	0	Hyaluronate lyase
Niranthin	CCNT2	2ivx_A_cavity_3	CCNT2_HUMAN	2.922	0.7305	3	1	0	0	0	0	Cyclin-T2
Niranthin	gD	2c36_A_cavity_1	P57083	2.921	0.7303	3	1	0	0	0	0	Glycoprotein D
Niranthin	ACC1	1uyr_A_cavity_7	Q00955	2.92	0.73	3	1	0	0	0	0	Acetyl-CoA carboxylase
Niranthin	-	1c2y_M_cavity_1	Q9XH32	2.916	0.729	2	1	0	1	0	0	6,7-dimethyl-8-ribityllumazine synthase, chloroplast
Niranthin	PDPK1	1w1g_A_cavity_1	PDPK1_HUMAN	2.913	0.7282	3	1	0	0	0	0	3-phosphoinositide-dependent protein kinase 1
Niranthin	eif2b	1nee_A_cavity_4	O27797	2.911	0.7279	3	1	0	0	0	0	Translation initiation factor 2 subunit beta
Niranthin	IDE	3cww_A_cavity_8	P14735	2.911	0.7277	3	1	0	0	0	0	Insulin-degrading enzyme
Niranthin	Anxa5	1n44_A_cavity_4	P14668	2.91	0.7274	2	1	0	1	0	0	Annexin A5
Niranthin	glpT	1pw4_A_cavity_3	P08194	2.908	0.7271	2	2	0	0	0	0	Glycerol-3-phosphate transporter
Niranthin	SNF8	1w7p_C_cavity_1	Q12483	2.908	0.7269	3	1	0	0	0	0	Vacuolar-sorting protein SNF8
Niranthin	THTPA	3bhd_B_cavity_2	Q9BU02	2.906	0.7266	2	1	0	0	1	0	Thiamine-triphosphatase
Niranthin	-	1lsh_B_cavity_3	Q91062	2.898	0.7246	3	1	0	0	0	0	Vitellogenin
Niranthin	AF2093	2ph7_B_cavity_2	O28187	2.897	0.7243	2	2	0	0	0	0	Uncharacterized protein AF_2093
Niranthin	BTS1	2e8x_A_cavity_2	Q12051	2.896	0.7241	3	1	0	0	0	0	Geranylgeranyl pyrophosphate synthetase
Niranthin	-	1iod_A_cavity_2	Q9IAM1	2.895	0.7238	3	1	0	0	0	0	Agkisacutacin subunit A
Niranthin	mnmA	2hma_A_cavity_4	Q97T38	2.894	0.7235	2	2	0	0	0	0	tRNA-specific 2-thiouridylase mnmA
Niranthin	syd	3ffv_B_cavity_1	P0A8U0	2.891	0.7229	2	1	0	1	0	0	Protein syd
Niranthin	mgrA	2bv6_A_cavity_2	P0C1S0	2.888	0.722	2	2	0	0	0	0	HTH-type transcriptional regulator mgrA
Niranthin	CUL5	3dpl_C_cavity_5	Q93034	2.887	0.7218	2	2	0	0	0	0	Cullin-5
Niranthin	yjcF	1q2y_A_cavity_1	O31628	2.887	0.7217	2	2	0	0	0	0	Uncharacterized N-acetyltransferase yjcF
Niranthin	nrdD	1hk8_A_cavity_4	P07071	2.882	0.7206	3	1	0	0	0	0	Anaerobic ribonucleoside-triphosphate reductase
Niranthin	Trl	1yuj_A_cavity_1	Q08605	2.879	0.7197	2	2	0	0	0	0	Transcription factor GAGA
Niranthin	hydA	1frv_C_cavity_1	P12943	2.876	0.719	3	1	0	0	0	0	Periplasmic [NiFe] hydrogenase small subunit
Niranthin	rpmB	2jz6_A_cavity_2	Q9WY96	2.87	0.7174	3	1	0	0	0	0	50S ribosomal protein L28
Niranthin	ERBB2	1n8z_C_cavity_2	ERBB2_HUMAN	2.866	0.7165	2	1	0	0	1	0	Receptor tyrosine-protein kinase erbB-2
Niranthin	glnE	1v4a_A_cavity_2	P30870	2.864	0.7159	1	2	0	1	0	0	Glutamate-ammonia-ligase adenylyltransferase
Niranthin	HI1161	2b6e_H_cavity_1	P45083	2.863	0.7158	3	1	0	0	0	0	Putative esterase HI1161
Niranthin	glmU	1hm9_A_cavity_4	Q97R46	3.56	0.7121	3	1	0	1	0	0	Bifunctional protein glmU
Niranthin	TP73	1cok_A_cavity_1	P73_HUMAN	3.237	0.6474	4	1	0	0	0	0	Tumor protein p73
Niranthin	Edc3	2rm4_A_cavity_3	Q9VVI2	3.189	0.6379	4	1	0	0	0	0	Enhancer of mRNA-decapping protein 3
Niranthin	trpF	1lbm_A_cavity_1	Q56320	3.16	0.632	4	1	0	0	0	0	N-(5-phosphoribosyl)anthranilate isomerase
Niranthin	avrPph3	1ukf_A_cavity_1	Q52430	3.754	0.6256	4	1	0	0	1	0	Cysteine protease avirulence protein avrPphB
Niranthin	ROCK2	2h9v_A_cavity_4	Q28021	2.997	0.5994	3	0	1	0	1	0	Rho-associated protein kinase 2
Niranthin	Rab22a	1z0j_A_cavity_1	P35285	2.988	0.5976	1	3	0	1	0	0	Ras-related protein Rab-22A
Niranthin	BLVRA	2h63_A_cavity_1	P53004	2.986	0.5971	4	1	0	0	0	0	Biliverdin reductase A
Niranthin	IGHG1	1d6v_L_cavity_1	P01857	2.982	0.5963	3	2	0	0	0	0	Ig gamma-1 chain C region
Niranthin	pcyA	2g18_C_cavity_3	Q93TN0	2.981	0.5963	4	1	0	0	0	0	Phycocyanobili
Niranthin	Ache	2c0p_A_cavity_2	P21836	2.976	0.5952	3	1	0	1	0	0	Acetylcholinesterase
Niranthin	odcI	1ord_B_cavity_7	P43099	2.974	0.5947	4	1	0	0	0	0	Ornithine decarboxylase, inducible
Niranthin	SUMF1	2aii_X_cavity_1	Q8NBK3	2.969	0.5939	3	2	0	0	0	0	Sulfatase-modifying factor 1
Niranthin	FAP	1z68_A_cavity_3	SEPR_HUMAN	2.968	0.5936	3	2	0	0	0	0	Seprase
Niranthin	dphB	1wde_A_cavity_2	Q9YDI2	2.966	0.5932	3	1	0	1	0	0	Probable diphthine synthase
Niranthin	PEBP1	1b7a_B_cavity_1	P13696	2.966	0.5931	3	0	1	0	1	0	Phosphatidylethanolamine-binding protein 1
Niranthin	Kcnj3	1n9p_A_cavity_2	P63250	2.963	0.5926	2	3	0	0	0	0	G protein-activated inward rectifier potassium channel 1
Niranthin	GOT1	1ajr_B_cavity_1	P00503	2.957	0.5914	4	1	0	0	0	0	Aspartate aminotransferase, cytoplasmic
Niranthin	SYNCRIP	2dgu_A_cavity_2	O60506	2.957	0.5914	3	1	0	0	1	0	Heterogeneous nuclear ribonucleoprotein Q
Niranthin	PDX1	2h1k_B_cavity_1	P70118	2.957	0.5913	2	3	0	0	0	0	Pancreas/duodenum homeobox protein 1
Niranthin	tetX	1yvg_A_cavity_1	P04958	2.954	0.5908	4	1	0	0	0	0	Tetanus toxin
Niranthin	trxB	1trb_A_cavity_1	P0A9P4	2.954	0.5907	4	1	0	0	0	0	Thioredoxin reductase
Niranthin	mdh	3gvi_D_cavity_1	Q2YLR9	2.952	0.5905	4	1	0	0	0	0	Malate dehydrogenase
Niranthin	FGA	1m1j_A_cavity_1	P14448	2.951	0.5902	4	1	0	0	0	0	Fibrinogen alpha chain
Niranthin	Flot2	1win_A_cavity_1	Q60634	2.949	0.5898	3	1	0	1	0	0	Flotillin-2
Niranthin	petA	1zrt_C_cavity_5	P08500	2.944	0.5888	3	2	0	0	0	0	Ubiquinol-cytochrome c reductase iron-sulfur subunit
Niranthin	guaC	1ypf_B_cavity_2	Q81JJ9	2.938	0.5876	3	1	0	0	1	0	GMP reductase
Niranthin	pyrI	2yww_B_cavity_1	Q58801	2.936	0.5871	4	1	0	0	0	0	Aspartate carbamoyltransferase regulatory chain
Niranthin	GALM	1so0_C_cavity_2	Q96C23	2.934	0.5869	3	0	1	0	1	0	Aldose 1-epimerase
Niranthin	ALK	2ys5_A_cavity_4	ALK_HUMAN	2.93	0.5861	3	2	0	0	0	0	ALK tyrosine kinase receptor
Niranthin	GRB14	2aug_B_cavity_1	Q14449	2.928	0.5857	2	1	0	0	2	0	Growth factor receptor-bound protein 14
Niranthin	dnaG	2au3_A_cavity_4	O67465	2.926	0.5853	4	1	0	0	0	0	DNA primase
Niranthin	TRIP10	2ke4_A_cavity_1	Q15642	2.925	0.5849	2	2	0	0	1	0	Cdc42-interacting protein 4
Niranthin	cyoB	1fft_A_cavity_4	P0ABI8	2.924	0.5849	4	1	0	0	0	0	Ubiquinol oxidase subunit 1
Niranthin	SKP1A	2p1q_B_cavity_2	Q39255	2.922	0.5844	4	1	0	0	0	0	SKP1-like protein 1A
Niranthin	traM	3d8a_A_cavity_1	P10026	2.922	0.5844	4	1	0	0	0	0	Protein traM
Niranthin	BNA6	3c2o_A_cavity_1	P43619	2.921	0.5841	4	1	0	0	0	0	Nicotinate-nucleotide pyrophosphorylase [carboxylating]
Niranthin	hemL	2e7u_A_cavity_2	Q5SJS4	2.92	0.584	4	1	0	0	0	0	Glutamate-1-semialdehyde 2,1-aminomutase
Niranthin	SAL1	1gm6_A_cavity_1	P81608	2.919	0.5837	3	0	1	1	0	0	Salivary lipocalin
Niranthin	CAPN9	2p0r_B_cavity_2	CAN9_HUMAN	2.91	0.582	3	1	0	1	0	0	Calpain-9
Nirtetralin	dhp1	3fqd_A_cavity_8	P40848	3.965	0.793	3	1	0	0	1	0	5-3 exoribonuclease 2
Nirtetralin	-	3qeh_C_cavity_2	NONE	2.993	0.7481	3	1	0	0	0	0	NONE
Nirtetralin	MEF2A	1egw_D_cavity_1	Q02078	2.985	0.7462	3	1	0	0	0	0	Myocyte-specific enhancer factor 2A
Nirtetralin	UNC45A	2dba_A_cavity_1	Q9H3U1	2.98	0.745	3	1	0	0	0	0	Protein unc-45 homolog A
Nirtetralin	mcrA	1e6v_E_cavity_2	Q49605	2.974	0.7434	3	1	0	0	0	0	Methyl-coenzyme M reductase I subunit alpha
Nirtetralin	PPDK1	1vbg_A_cavity_9	P11155	2.964	0.7411	3	1	0	0	0	0	Pyruvate, phosphate dikinase 1, chloroplastic
Nirtetralin	metG	2csx_A_cavity_3	O67298	2.961	0.7403	2	2	0	0	0	0	Methionyl-tRNA synthetase
Nirtetralin	TPI1	1nf0_A_cavity_1	P00942	2.958	0.7395	2	2	0	0	0	0	Triosephosphate isomerase
Nirtetralin	Acox1	1is2_B_cavity_5	P07872	2.958	0.7394	3	1	0	0	0	0	Acyl-coenzyme A oxidase 1, peroxisomal
Nirtetralin	-	1pbi_A_cavity_1	P56679	2.956	0.739	1	3	0	0	0	0	Seed trypsin/chymotrypsin inhibitor IVB
Nirtetralin	toxA	2ebf_X_cavity_8	P17452	2.956	0.739	2	2	0	0	0	0	Dermonecrotic toxin
Nirtetralin	dnaA	2e0g_A_cavity_1	P03004	2.95	0.7375	3	1	0	0	0	0	Chromosomal replication initiator protein dnaA
Nirtetralin	ribD	2d5n_B_cavity_3	P17618	2.942	0.7354	2	2	0	0	0	0	Riboflavin biosynthesis protein ribD
Nirtetralin	gpmI	2ify_A_cavity_3	Q81X77	2.94	0.7349	2	1	0	1	0	0	2,3-bisphosphoglycerate-independent phosphoglycerate mutase
Nirtetralin	SNF8	1w7p_C_cavity_1	Q12483	2.937	0.7341	3	1	0	0	0	0	Vacuolar-sorting protein SNF8
Nirtetralin	NUP214	3fmo_A_cavity_3	P35658	2.936	0.7339	2	2	0	0	0	0	Nuclear pore complex protein Nup214
Nirtetralin	pbsA1	1we1_B_cavity_2	P72849	2.934	0.7334	3	1	0	0	0	0	Heme oxygenase 1
Nirtetralin	SULT2A1	2qp4_A_cavity_3	Q06520	2.934	0.7334	3	1	0	0	0	0	Bile salt sulfotransferase
Nirtetralin	L2	2c6s_H_cavity_5	P03276	2.933	0.7333	3	1	0	0	0	0	Penton protein
Nirtetralin	mgrA	2bv6_A_cavity_2	P0C1S0	2.922	0.7304	2	2	0	0	0	0	HTH-type transcriptional regulator mgrA
Nirtetralin	ORF2	2gh8_C_cavity_3	P36285	2.918	0.7294	1	2	0	1	0	0	Capsid protein
Nirtetralin	recC	1w36_F_cavity_7	P07648	2.916	0.7291	3	1	0	0	0	0	Exodeoxyribonuclease V gamma chain
Nirtetralin	CUL5	3dpl_C_cavity_5	Q93034	2.914	0.7284	2	2	0	0	0	0	Cullin-5
Nirtetralin	hydA	1frv_C_cavity_1	P12943	2.911	0.7278	3	1	0	0	0	0	Periplasmic [NiFe] hydrogenase small subunit
Nirtetralin	ef1b	1gh8_A_cavity_1	O27734	2.91	0.7275	3	1	0	0	0	0	Elongation factor 1-beta
Nirtetralin	gD	2c36_A_cavity_1	P57083	2.909	0.7273	3	1	0	0	0	0	Glycoprotein D
Nirtetralin	TPR	1nda_C_cavity_2	P28593	2.909	0.7271	3	1	0	0	0	0	Trypanothione reductase
Nirtetralin	BRD7	2i7k_A_cavity_1	Q9NPI1	2.908	0.7271	3	1	0	0	0	0	Bromodomain-containing protein 7
Nirtetralin	argS	3fnr_A_cavity_4	Q9PNC0	2.907	0.7267	3	1	0	0	0	0	Arginyl-tRNA synthetase
Nirtetralin	1.3	1a0i_A_cavity_3	P00969	2.906	0.7264	1	2	0	0	1	0	DNA ligase
Nirtetralin	HI1161	2b6e_H_cavity_1	P45083	2.896	0.7241	3	1	0	0	0	0	Putative esterase HI1161
Nirtetralin	ykuL	1yav_B_cavity_1	O31698	2.893	0.7231	2	1	0	0	1	0	Uncharacterized protein ykuL
Nirtetralin	MIP	1jvw_A_cavity_1	Q09734	2.892	0.723	2	1	0	1	0	0	Macrophage infectivity potentiator
Nirtetralin	TIM9	3dxr_A_cavity_1	O74700	2.887	0.7217	3	1	0	0	0	0	Mitochondrial import inner membrane translocase subunit TIM9
Nirtetralin	ERBB2	1n8z_C_cavity_2	ERBB2_HUMAN	2.874	0.7184	2	1	0	0	1	0	Receptor tyrosine-protein kinase erbB-2
Nirtetralin	-	1b35_B_cavity_1	P13418	2.861	0.7153	3	1	0	0	0	0	Genome polyprotein
Nirtetralin	sepS	2du7_A_cavity_4	Q59054	2.855	0.7137	3	1	0	0	0	0	O-phosphoseryl-tRNA(Cys) synthetase
Nirtetralin	DHRS1	2qq5_A_cavity_2	Q96LJ7	2.844	0.7109	3	1	0	0	0	0	Dehydrogenase/reductase SDR family member 1
Nirtetralin	glpT	1pw4_A_cavity_3	P08194	2.842	0.7104	2	2	0	0	0	0	Glycerol-3-phosphate transporter
Nirtetralin	rnhA	1jl2_A_cavity_1	P0A7Y6	2.835	0.7088	2	2	0	0	0	0	Ribonuclease HI
Nirtetralin	SP0314	1ojm_A_cavity_2	Q54873	2.83	0.7075	3	1	0	0	0	0	Hyaluronate lyase
Nirtetralin	CDC33	1rf8_A_cavity_2	P07260	2.821	0.7053	3	1	0	0	0	0	Eukaryotic translation initiation factor 4E
Nirtetralin	fabG	3f9i_A_cavity_1	P50941	2.817	0.7042	3	1	0	0	0	0	3-oxoacyl-[acyl-carrier-protein] reductase
Nirtetralin	PDE3B	1soj_J_cavity_4	PDE3B_HUMAN	2.811	0.7027	2	2	0	0	0	0	cGMP-inhibited 3,5-cyclic phosphodiesterase B
Nirtetralin	CPSF3	2i7x_A_cavity_4	CPSF3_HUMAN	2.8	0.7	2	2	0	0	0	0	Cleavage and polyadenylation specificity factor subunit 3
Nirtetralin	Klk1b4	1sgf_Z_cavity_2	P00757	2.79	0.6975	1	2	0	1	0	0	Kallikrein 1-related peptidase-like b4
Nirtetralin	Anxa5	1n44_A_cavity_4	P14668	2.782	0.6955	2	1	0	1	0	0	Annexin A5
Nirtetralin	ABL2	2ecd_A_cavity_2	ABL2_HUMAN	2.778	0.6944	3	1	0	0	0	0	Tyrosine-protein kinase ABL2
Nirtetralin	Ets1	1k7a_A_cavity_1	P27577	2.771	0.6928	2	2	0	0	0	0	Protein C-ets-1
Nirtetralin	glnS	2hz7_A_cavity_3	P56926	2.768	0.692	2	2	0	0	0	0	Glutaminyl-tRNA synthetase
Nirtetralin	OTC	1oth_A_cavity_1	P00480	2.768	0.692	1	3	0	0	0	0	Ornithine carbamoyltransferase, mitochondrial
Nirtetralin	ligA	1b4u_B_cavity_2	P22635	2.768	0.6919	3	1	0	0	0	0	Protocatechuate 4,5-dioxygenase alpha chain
Nirtetralin	ACBD6	2cop_A_cavity_3	Q9BR61	2.728	0.682	2	2	0	0	0	0	Acyl-CoA-binding domain-containing protein 6
Nirtetralin	-	1pn0_B_cavity_6	P15245	2.719	0.6798	1	2	0	1	0	0	Phenol 2-monooxygenase
Nirtetralin	hmd	2b0j_A_cavity_3	Q58194	2.699	0.6748	3	1	0	0	0	0	5,10-methenyltetrahydromethanopterin hydrogenase
Nirtetralin	hpcE	1gtt_C_cavity_5	P37352	2.694	0.6736	1	2	0	1	0	0	Homoprotocatechuate catabolism bifunctional isomerase/decarboxylase
Nirtetralin	-	1ew3_A_cavity_1	Q95182	2.65	0.6625	3	1	0	0	0	0	Major allergen Equ c 1
Nirtetralin	glnE	1v4a_A_cavity_2	P30870	2.646	0.6615	1	2	0	1	0	0	Glutamate-ammonia-ligase adenylyltransferase
Nirtetralin	Tox	2co9_A_cavity_1	Q66JW3	2.627	0.6568	2	2	0	0	0	0	Thymocyte selection-associated high mobility group box protein TOX
Nirtetralin	RPA43	2rf4_A_cavity_2	P46669	2.626	0.6564	3	1	0	0	0	0	DNA-directed RNA polymerase I subunit RPA43
Nirtetralin	DDX58	2qfd_H_cavity_1	DDX58_HUMAN	2.615	0.6538	2	1	0	1	0	0	Probable ATP-dependent RNA helicase DDX58
Nirtetralin	MJ0158	2aeu_A_cavity_4	Q57622	2.587	0.6466	3	1	0	0	0	0	UPF0425 pyridoxal phosphate-dependent protein MJ0158
Nirtetralin	ruvB	1in7_A_cavity_2	Q56313	3.803	0.6339	2	3	0	0	1	0	Holliday junction ATP-dependent DNA helicase ruvB
Nirtetralin	F13A1	1ggt_A_cavity_2	F13A_HUMAN	2.99	0.598	4	1	0	0	0	0	Coagulation factor XIII A chain
Nirtetralin	DRAP1	1jfi_B_cavity_2	Q14919	2.39	0.5974	3	1	0	0	0	0	Dr1-associated corepressor
Nirtetralin	pyrI	2yww_B_cavity_1	Q58801	2.983	0.5965	4	1	0	0	0	0	Aspartate carbamoyltransferase regulatory chain
Nirtetralin	IGHG1	1d6v_L_cavity_1	P01857	2.981	0.5963	3	2	0	0	0	0	Ig gamma-1 chain C region
Nirtetralin	PSPTO4464	2p0t_A_cavity_1	Q87WS9	2.967	0.5934	4	1	0	0	0	0	UPF0307 protein PSPTO_4464
Nirtetralin	trpF	1lbm_A_cavity_1	Q56320	2.966	0.5931	4	1	0	0	0	0	N-(5-phosphoribosyl)anthranilate isomerase
Nirtetralin	cysG	1pjs_B_cavity_4	P25924	2.372	0.593	3	1	0	0	0	0	Siroheme synthase
Nirtetralin	VRK2	2v62_B_cavity_2	VRK2_HUMAN	2.96	0.592	4	1	0	0	0	0	Serine/threonine-protein kinase VRK2
Nirtetralin	tppp-1	1pul_A_cavity_1	P91127	2.959	0.5918	4	1	0	0	0	0	TPPP family protein C32E8.3
Nirtetralin	Stat5a	1y1u_A_cavity_3	P42230	2.958	0.5915	2	2	0	0	1	0	Signal transducer and activator of transcription 5A
Nirtetralin	TP73	1cok_A_cavity_1	P73_HUMAN	2.955	0.591	4	1	0	0	0	0	Tumor protein p73
Nirtetralin	THTPA	3bhd_B_cavity_2	Q9BU02	2.363	0.5906	2	1	0	0	1	0	Thiamine-triphosphatase
Nirtetralin	VC1409	1yc9_A_cavity_1	Q9KS51	2.951	0.5902	4	1	0	0	0	0	Multidrug resistance protein, putative
Nirtetralin	adk	3cm0_A_cavity_2	Q5SHQ9	2.95	0.59	3	2	0	0	0	0	Adenylate kinase
Nirtetralin	bglA	1qox_N_cavity_2	Q03506	2.947	0.5893	3	1	0	1	0	0	Beta-glucosidase
Nirtetralin	nifD	1h1l_B_cavity_4	P00466	2.946	0.5892	4	1	0	0	0	0	Nitrogenase molybdenum-iron protein alpha chain
Nirtetralin	oprM	1wp1_B_cavity_1	OPRM_PSEAE	2.945	0.5891	4	1	0	0	0	0	Outer membrane protein oprM
Nirtetralin	ipdC	2q5j_A_cavity_4	P51852	2.944	0.5889	2	3	0	0	0	0	Indole-3-pyruvate decarboxylase
Nirtetralin	SNX9	2raj_A_cavity_1	Q9Y5X1	2.935	0.587	2	2	0	1	0	0	Sorting nexin-9
Nirtetralin	Iyd	3gh8_H_cavity_3	Q9DCX8	2.935	0.587	4	1	0	0	0	0	Iodotyrosine dehalogenase 1
Nirtetralin	CSDE1	1x65_A_cavity_1	O75534	3.501	0.5834	4	1	0	0	1	0	Cold shock domain-containing protein E1
Nirtetralin	hemL	2e7u_A_cavity_2	Q5SJS4	2.911	0.5821	4	1	0	0	0	0	Glutamate-1-semialdehyde 2,1-aminomutase
Nirtetralin	miaA	3exa_A_cavity_2	Q9KAC3	2.91	0.582	3	1	0	1	0	0	tRNA Delta(2)-isopentenylpyrophosphate transferase
Nirtetralin	SAL1	1gm6_A_cavity_1	P81608	2.909	0.5818	3	0	1	1	0	0	Salivary lipocalin
Nirtetralin	H2-K1	1vac_A_cavity_1	P01901	2.906	0.5812	3	1	0	1	0	0	H-2 class I histocompatibility antigen, K-B alpha chain
Nirtetralin	SERPINI1	3f5n_C_cavity_2	Q99574	2.904	0.5809	1	2	0	1	1	0	Neuroserpin
Nirtetralin	odcI	1ord_B_cavity_7	P43099	2.895	0.579	4	1	0	0	0	0	Ornithine decarboxylase, inducible
Nirtetralin	RARG	1fcx_A_cavity_3	RARG_HUMAN	2.893	0.5787	4	1	0	0	0	0	Retinoic acid receptor gamma
Nirtetralin	TRIP10	2ke4_A_cavity_1	Q15642	2.893	0.5787	2	2	0	0	1	0	Cdc42-interacting protein 4
Nirtetralin	secA	2fsf_A_cavity_7	SECA_ECOLI	2.891	0.5782	2	2	0	1	0	0	Protein translocase subunit secA
Nirtetralin	FGA	1m1j_A_cavity_1	P14448	2.877	0.5754	4	1	0	0	0	0	Fibrinogen alpha chain
Nirtetralin	metE	2nq5_A_cavity_5	Q8CWX6	2.871	0.5741	4	1	0	0	0	0	5-methyltetrahydropteroyltriglutamate--homocysteine methyltransferase
Nirtetralin	tdk	2qpo_D_cavity_1	Q9WYN2	2.867	0.5734	3	2	0	0	0	0	Thymidine kinase
Nirtetralin	USP14	2ayn_C_cavity_2	UBP14_HUMAN	2.862	0.5724	3	1	0	1	0	0	Ubiquitin carboxyl-terminal hydrolase 14
Nirtetralin	dphB	1wde_A_cavity_2	Q9YDI2	2.859	0.5718	3	1	0	1	0	0	Probable diphthine synthase
Nirtetralin	Hnrnpll	1wex_A_cavity_1	Q921F4	2.852	0.5705	4	1	0	0	0	0	Heterogeneous nuclear ribonucleoprotein L-like
Nirtetralin	-	1vcp_C_cavity_1	P03315	2.851	0.5702	3	2	0	0	0	0	Structural polyprotein
Phyllanthin	-	4b3f_X_cavity_5	NONE	3.777	0.7554	3	1	0	0	1	0	NONE
Phyllanthin	truA	2nr0_D_cavity_2	P07649	2.998	0.7495	3	1	0	0	0	0	tRNA pseudouridine synthase A
Phyllanthin	-	1pc8_B_cavity_2	Q6ITZ3	2.996	0.7489	3	1	0	0	0	0	Beta-galactoside-specific lectin 4
Phyllanthin	PPDK1	1vbg_A_cavity_9	P11155	2.993	0.7484	3	1	0	0	0	0	Pyruvate, phosphate dikinase 1, chloroplastic
Phyllanthin	Tamalin	2ego_B_cavity_1	Q8R4T5	2.991	0.7478	3	1	0	0	0	0	General receptor for phosphoinositides 1-associated scaffold protein
Phyllanthin	dapA	3cpr_B_cavity_1	P19808	2.99	0.7476	3	1	0	0	0	0	Dihydrodipicolinate synthase
Phyllanthin	H2-K1	1s7q_A_cavity_2	P01901	2.988	0.7471	2	1	0	1	0	0	H-2 class I histocompatibility antigen, K-B alpha chain
Phyllanthin	-	1bg5_A_cavity_2	P08515	2.984	0.746	3	1	0	0	0	0	Glutathione S-transferase class-mu 26 kDa isozyme
Phyllanthin	L2	2c6s_H_cavity_3	P03276	2.982	0.7454	3	1	0	0	0	0	Penton protein
Phyllanthin	TOP1	1sc7_A_cavity_7	TOP1_HUMAN	2.981	0.7453	1	3	0	0	0	0	DNA topoisomerase 1
Phyllanthin	cysG	1pjs_B_cavity_4	P25924	2.98	0.745	3	1	0	0	0	0	Siroheme synthase
Phyllanthin	At3g57050	1ibj_A_cavity_2	P53780	2.974	0.7434	3	1	0	0	0	0	Cystathionine beta-lyase, chloroplastic
Phyllanthin	Tox	2co9_A_cavity_1	Q66JW3	2.973	0.7433	2	2	0	0	0	0	Thymocyte selection-associated high mobility group box protein TOX
Phyllanthin	ACBD6	2cop_A_cavity_3	Q9BR61	2.972	0.7429	2	2	0	0	0	0	Acyl-CoA-binding domain-containing protein 6
Phyllanthin	Anxa5	1n44_A_cavity_4	P14668	2.967	0.7418	2	1	0	1	0	0	Annexin A5
Phyllanthin	nrdD	1hk8_A_cavity_4	P07071	2.967	0.7417	3	1	0	0	0	0	Anaerobic ribonucleoside-triphosphate reductase
Phyllanthin	rbcL	2cwx_A_cavity_3	O58677	2.96	0.7399	3	1	0	0	0	0	Ribulose bisphosphate carboxylase
Phyllanthin	ACC1	1uyr_A_cavity_7	Q00955	2.959	0.7398	3	1	0	0	0	0	Acetyl-CoA carboxylase
Phyllanthin	FLNB	3fer_D_cavity_1	O75369	2.958	0.7395	2	2	0	0	0	0	Filamin-B
Phyllanthin	-	1b35_B_cavity_1	P13418	2.953	0.7382	3	1	0	0	0	0	Genome polyprotein
Phyllanthin	-	1c2y_M_cavity_1	Q9XH32	2.951	0.7377	2	1	0	1	0	0	6,7-dimethyl-8-ribityllumazine synthase, chloroplast
Phyllanthin	AF1548	1y88_A_cavity_1	O28724	2.95	0.7374	3	1	0	0	0	0	Uncharacterized protein AF_1548
Phyllanthin	Ets1	1k7a_A_cavity_1	P27577	2.95	0.7374	2	2	0	0	0	0	Protein C-ets-1
Phyllanthin	gag-pro-pol	1qrj_A_cavity_2	P03362	2.949	0.7373	3	1	0	0	0	0	Gag-Pro-Pol polyprotein
Phyllanthin	gor	1ger_A_cavity_3	P06715	2.948	0.7369	3	1	0	0	0	0	Glutathione reductase
Phyllanthin	ef1b	1gh8_A_cavity_1	O27734	2.946	0.7365	3	1	0	0	0	0	Elongation factor 1-beta
Phyllanthin	CCNT2	2ivx_A_cavity_3	CCNT2_HUMAN	2.945	0.7363	3	1	0	0	0	0	Cyclin-T2
Phyllanthin	Snrnp25	1v2y_A_cavity_2	Q8VIK1	2.945	0.7362	3	1	0	0	0	0	U11/U12 small nuclear ribonucleoprotein 25 kDa protein
Phyllanthin	RBMY1A1/RBMY1C	2fy1_A_cavity_1	Q15414	2.944	0.7361	3	1	0	0	0	0	RNA-binding motif protein, Y chromosome, family 1 member A1/C
Phyllanthin	mgsA	1b93_C_cavity_1	P0A731	2.941	0.7352	3	1	0	0	0	0	Methylglyoxal synthase
Phyllanthin	mgrA	2bv6_A_cavity_2	P0C1S0	2.94	0.7351	2	2	0	0	0	0	HTH-type transcriptional regulator mgrA
Phyllanthin	metG	2csx_A_cavity_3	O67298	2.939	0.7348	2	2	0	0	0	0	Methionyl-tRNA synthetase
Phyllanthin	CHKB	2ig7_B_cavity_3	Q9Y259	2.938	0.7344	2	2	0	0	0	0	Choline/ethanolamine kinase
Phyllanthin	rpmB	2jz6_A_cavity_2	Q9WY96	2.938	0.7344	3	1	0	0	0	0	50S ribosomal protein L28
Phyllanthin	CUL5	3dpl_C_cavity_5	Q93034	2.933	0.7334	2	2	0	0	0	0	Cullin-5
Phyllanthin	PDPK1	1w1g_A_cavity_1	PDPK1_HUMAN	2.931	0.7328	3	1	0	0	0	0	3-phosphoinositide-dependent protein kinase 1
Phyllanthin	SULT2A1	2qp4_A_cavity_3	Q06520	2.93	0.7324	3	1	0	0	0	0	Bile salt sulfotransferase
Phyllanthin	SP0314	1ojm_A_cavity_2	Q54873	2.929	0.7323	3	1	0	0	0	0	Hyaluronate lyase
Phyllanthin	recA	1u94_A_cavity_2	P0A7G6	2.928	0.7319	2	2	0	0	0	0	Protein recA
Phyllanthin	ydcF	3ca8_A_cavity_1	P34209	2.925	0.7312	3	1	0	0	0	0	Protein ydcF
Phyllanthin	ABL2	2ecd_A_cavity_2	ABL2_HUMAN	2.924	0.7311	3	1	0	0	0	0	Tyrosine-protein kinase ABL2
Phyllanthin	TIM9	3dxr_B_cavity_2	O74700	2.923	0.7308	3	1	0	0	0	0	Mitochondrial import inner membrane translocase subunit TIM9
Phyllanthin	glnE	1v4a_A_cavity_2	P30870	2.922	0.7305	1	2	0	1	0	0	Glutamate-ammonia-ligase adenylyltransferase
Phyllanthin	tsaC	1hru_B_cavity_2	P45748	2.921	0.7304	3	1	0	0	0	0	Putative ribosome maturation factor rimN
Phyllanthin	toxA	2ebf_X_cavity_8	P17452	2.921	0.7302	2	2	0	0	0	0	Dermonecrotic toxin
Phyllanthin	PDE3B	1soj_J_cavity_4	PDE3B_HUMAN	2.92	0.73	2	2	0	0	0	0	cGMP-inhibited 3,5-cyclic phosphodiesterase B
Phyllanthin	-	1pbi_A_cavity_1	P56679	2.919	0.7299	1	3	0	0	0	0	Seed trypsin/chymotrypsin inhibitor IVB
Phyllanthin	dnaA	2e0g_A_cavity_1	P03004	2.918	0.7296	3	1	0	0	0	0	Chromosomal replication initiator protein dnaA
Phyllanthin	dhp1	3fqd_A_cavity_8	P40848	3.646	0.7292	3	1	0	0	1	0	5-3 exoribonuclease 2
Phyllanthin	gD	2c36_A_cavity_1	P57083	2.916	0.729	3	1	0	0	0	0	Glycoprotein D
Phyllanthin	syd	3ffv_B_cavity_1	P0A8U0	2.913	0.7283	2	1	0	1	0	0	Protein syd
Phyllanthin	pgi	1zzg_B_cavity_1	Q5SLL6	2.913	0.7282	3	1	0	0	0	0	Glucose-6-phosphate isomerase
Phyllanthin	UNC45A	2dba_A_cavity_1	Q9H3U1	2.913	0.7281	3	1	0	0	0	0	Protein unc-45 homolog A
Phyllanthin	glpT	1pw4_A_cavity_3	P08194	2.91	0.7276	2	2	0	0	0	0	Glycerol-3-phosphate transporter
Phyllanthin	DHRS1	2qq5_A_cavity_2	Q96LJ7	2.909	0.7271	3	1	0	0	0	0	Dehydrogenase/reductase SDR family member 1
Phyllanthin	MIP	1jvw_A_cavity_1	Q09734	2.905	0.7262	2	1	0	1	0	0	Macrophage infectivity potentiator
Phyllanthin	HB1	2gnv_A_cavity_3	O04986	2.903	0.7257	3	1	0	0	0	0	Non-symbiotic hemoglobin 1
Phyllanthin	MGAT1	2apc_A_cavity_2	P27115	2.899	0.7248	3	1	0	0	0	0	Alpha-1,3-mannosyl-glycoprotein 2-beta-N-acetylglucosaminyltransferase
Phyllanthin	spoVG	2i9x_A_cavity_1	Q8CML1	2.899	0.7247	3	1	0	0	0	0	Putative septation protein spoVG
Phyllanthin	mnmA	2hma_A_cavity_4	Q97T38	2.899	0.7247	2	2	0	0	0	0	tRNA-specific 2-thiouridylase mnmA
Phyllanthin	DDX58	2qfd_H_cavity_1	DDX58_HUMAN	2.892	0.7229	2	1	0	1	0	0	Probable ATP-dependent RNA helicase DDX58
Phyllanthin	HI1161	2b6e_H_cavity_1	P45083	2.891	0.7226	3	1	0	0	0	0	Putative esterase HI1161
Phyllanthin	yjcF	1q2y_A_cavity_1	O31628	2.888	0.7221	2	2	0	0	0	0	Uncharacterized N-acetyltransferase yjcF
Phyllanthin	SYNCRIP	2dgu_A_cavity_2	O60506	3.419	0.6838	3	1	0	0	1	0	Heterogeneous nuclear ribonucleoprotein Q
Phyllanthin	cyoB	1fft_A_cavity_4	P0ABI8	3.103	0.6207	4	1	0	0	0	0	Ubiquinol oxidase subunit 1
Phyllanthin	trpF	1lbm_A_cavity_1	Q56320	3.103	0.6206	4	1	0	0	0	0	N-(5-phosphoribosyl)anthranilate isomerase
Phyllanthin	glmU	1hm9_A_cavity_4	Q97R46	3.075	0.615	3	1	0	1	0	0	Bifunctional protein glmU
Phyllanthin	Edc3	2rm4_A_cavity_3	Q9VVI2	3.069	0.6138	4	1	0	0	0	0	Enhancer of mRNA-decapping protein 3
Phyllanthin	TP73	1cok_A_cavity_1	P73_HUMAN	3.068	0.6136	4	1	0	0	0	0	Tumor protein p73
Phyllanthin	odcI	1ord_B_cavity_7	P43099	3.022	0.6045	4	1	0	0	0	0	Ornithine decarboxylase, inducible
Phyllanthin	avrPph3	1ukf_A_cavity_1	Q52430	3.624	0.6041	4	1	0	0	1	0	Cysteine protease avirulence protein avrPphB
Phyllanthin	ROCK2	2h9v_A_cavity_4	Q28021	2.997	0.5995	3	0	1	0	1	0	Rho-associated protein kinase 2
Phyllanthin	GALM	1so0_C_cavity_2	Q96C23	2.997	0.5994	3	0	1	0	1	0	Aldose 1-epimerase
Phyllanthin	BLVRA	2h63_A_cavity_1	P53004	2.997	0.5993	4	1	0	0	0	0	Biliverdin reductase A
Phyllanthin	GOT1	1ajr_B_cavity_1	P00503	2.994	0.5987	4	1	0	0	0	0	Aspartate aminotransferase, cytoplasmic
Phyllanthin	PEBP1	1b7a_B_cavity_1	P13696	2.987	0.5973	3	0	1	0	1	0	Phosphatidylethanolamine-binding protein 1
Phyllanthin	dnaG	2au3_A_cavity_4	O67465	2.985	0.597	4	1	0	0	0	0	DNA primase
Phyllanthin	tppp-1	1pul_A_cavity_1	P91127	2.984	0.5968	4	1	0	0	0	0	TPPP family protein C32E8.3
Phyllanthin	VRK2	2v62_B_cavity_2	VRK2_HUMAN	2.984	0.5968	4	1	0	0	0	0	Serine/threonine-protein kinase VRK2
Phyllanthin	upp	1v9s_A_cavity_1	Q72J35	2.983	0.5967	4	1	0	0	0	0	Uracil phosphoribosyltransferase
Phyllanthin	TRIP10	2ke4_A_cavity_1	Q15642	2.979	0.5959	2	2	0	0	1	0	Cdc42-interacting protein 4
Phyllanthin	traM	3d8a_A_cavity_1	P10026	2.979	0.5957	4	1	0	0	0	0	Protein traM
Phyllanthin	FGA	1m1j_A_cavity_1	P14448	2.976	0.5953	4	1	0	0	0	0	Fibrinogen alpha chain
Phyllanthin	pcyA	2g18_C_cavity_3	Q93TN0	2.976	0.5952	4	1	0	0	0	0	Phycocyanobili
Phyllanthin	FSH1	1ycd_A_cavity_1	P38777	2.976	0.5952	4	1	0	0	0	0	Family of serine hydrolases 1
Phyllanthin	NUCB1	1snl_A_cavity_1	NUCB1_HUMAN	2.973	0.5947	4	1	0	0	0	0	Nucleobindin-1
Phyllanthin	usg	2hjs_A_cavity_1	O87014	2.972	0.5944	4	1	0	0	0	0	USG-1 protein homolog
Phyllanthin	IGHG1	1d6v_L_cavity_1	P01857	2.969	0.5939	3	2	0	0	0	0	Ig gamma-1 chain C region
Phyllanthin	dphB	1wde_A_cavity_2	Q9YDI2	2.968	0.5937	3	1	0	1	0	0	Probable diphthine synthase
Phyllanthin	Iyd	3gh8_H_cavity_3	Q9DCX8	2.967	0.5934	4	1	0	0	0	0	Iodotyrosine dehalogenase 1
Phyllanthin	DAAM1	2z6e_C_cavity_2	Q9Y4D1	2.966	0.5932	4	1	0	0	0	0	Disheveled-associated activator of morphogenesis 1
Phyllanthin	oprM	1wp1_B_cavity_1	OPRM_PSEAE	2.965	0.5931	4	1	0	0	0	0	Outer membrane protein oprM
Phyllanthin	PDX1	2h1k_B_cavity_1	P70118	2.965	0.593	2	3	0	0	0	0	Pancreas/duodenum homeobox protein 1
Phyllanthin	tetX	1yvg_A_cavity_1	P04958	2.964	0.5928	4	1	0	0	0	0	Tetanus toxin
Phyllanthin	-	1ivx_B_cavity_2	PAOX_ARTGO	2.963	0.5927	4	1	0	0	0	0	Phenylethylamine oxidase
Phyllanthin	pepX	1lns_A_cavity_5	P22346	2.96	0.592	1	3	0	1	0	0	Xaa-Pro dipeptidyl-peptidase
Phyllanthin	USP14	2ayn_C_cavity_2	UBP14_HUMAN	2.956	0.5913	3	1	0	1	0	0	Ubiquitin carboxyl-terminal hydrolase 14
Phyllanthin	guaC	1ypf_B_cavity_2	Q81JJ9	2.954	0.5908	3	1	0	0	1	0	GMP reductase
Phyllanthin	GLYR1	2uyy_B_cavity_2	Q49A26	2.954	0.5908	4	1	0	0	0	0	Putative oxidoreductase GLYR1
Phyllanthin	metE	2nq5_A_cavity_5	Q8CWX6	2.951	0.5901	4	1	0	0	0	0	5-methyltetrahydropteroyltriglutamate--homocysteine methyltransferase
Phyltetralin	-	3qeh_C_cavity_2	NONE	2.998	0.7496	3	1	0	0	0	0	NONE
Phyltetralin	ef1b	1gh8_A_cavity_1	O27734	2.995	0.7488	3	1	0	0	0	0	Elongation factor 1-beta
Phyltetralin	UNC45A	2dba_A_cavity_1	Q9H3U1	2.994	0.7485	3	1	0	0	0	0	Protein unc-45 homolog A
Phyltetralin	-	1s44_A_cavity_1	P58989	2.987	0.7468	3	1	0	0	0	0	Crustacyanin-A1 subunit
Phyltetralin	MEF2A	1egw_D_cavity_1	Q02078	2.986	0.7465	3	1	0	0	0	0	Myocyte-specific enhancer factor 2A
Phyltetralin	L2	2c6s_H_cavity_5	P03276	2.984	0.7459	3	1	0	0	0	0	Penton protein
Phyltetralin	PDE3B	1soj_J_cavity_4	PDE3B_HUMAN	2.978	0.7444	2	2	0	0	0	0	cGMP-inhibited 3,5-cyclic phosphodiesterase B
Phyltetralin	gD	2c36_A_cavity_1	P57083	2.976	0.744	3	1	0	0	0	0	Glycoprotein D
Phyltetralin	SNF8	1w7p_C_cavity_1	Q12483	2.974	0.7436	3	1	0	0	0	0	Vacuolar-sorting protein SNF8
Phyltetralin	metG	2csx_A_cavity_3	O67298	2.973	0.7432	2	2	0	0	0	0	Methionyl-tRNA synthetase
Phyltetralin	gpmI	2ify_A_cavity_3	Q81X77	2.969	0.7421	2	1	0	1	0	0	2,3-bisphosphoglycerate-independent phosphoglycerate mutase
Phyltetralin	-	1b35_B_cavity_1	P13418	2.968	0.7419	3	1	0	0	0	0	Genome polyprotein
Phyltetralin	frdA	1kfy_O_cavity_2	FRDA_ECOLI	2.965	0.7412	3	1	0	0	0	0	Fumarate reductase flavoprotein subunit
Phyltetralin	Ets1	1k7a_A_cavity_1	P27577	2.964	0.741	2	2	0	0	0	0	Protein C-ets-1
Phyltetralin	CUL5	3dpl_C_cavity_5	Q93034	2.963	0.7407	2	2	0	0	0	0	Cullin-5
Phyltetralin	mcrA	1e6v_E_cavity_2	Q49605	2.952	0.738	3	1	0	0	0	0	Methyl-coenzyme M reductase I subunit alpha
Phyltetralin	PPDK1	1vbg_A_cavity_9	P11155	2.948	0.7371	3	1	0	0	0	0	Pyruvate, phosphate dikinase 1, chloroplastic
Phyltetralin	RPA43	2rf4_A_cavity_2	P46669	2.942	0.7356	3	1	0	0	0	0	DNA-directed RNA polymerase I subunit RPA43
Phyltetralin	toxA	2ebf_X_cavity_8	P17452	2.94	0.735	2	2	0	0	0	0	Dermonecrotic toxin
Phyltetralin	spoVG	2i9x_A_cavity_1	Q8CML1	2.939	0.7349	3	1	0	0	0	0	Putative septation protein spoVG
Phyltetralin	NUP214	3fmo_A_cavity_3	P35658	2.939	0.7349	2	2	0	0	0	0	Nuclear pore complex protein Nup214
Phyltetralin	TPR	1nda_C_cavity_2	P28593	2.936	0.734	3	1	0	0	0	0	Trypanothione reductase
Phyltetralin	AF1548	1y88_A_cavity_1	O28724	2.935	0.7337	3	1	0	0	0	0	Uncharacterized protein AF_1548
Phyltetralin	ACBD6	2cop_A_cavity_3	Q9BR61	2.935	0.7337	2	2	0	0	0	0	Acyl-CoA-binding domain-containing protein 6
Phyltetralin	ORF2	2gh8_C_cavity_3	P36285	2.934	0.7334	1	2	0	1	0	0	Capsid protein
Phyltetralin	DHRS1	2qq5_A_cavity_2	Q96LJ7	2.931	0.7328	3	1	0	0	0	0	Dehydrogenase/reductase SDR family member 1
Phyltetralin	gag-pro-pol	1qrj_A_cavity_2	P03362	2.931	0.7328	3	1	0	0	0	0	Gag-Pro-Pol polyprotein
Phyltetralin	ribD	2d5n_B_cavity_3	P17618	2.925	0.7311	2	2	0	0	0	0	Riboflavin biosynthesis protein ribD
Phyltetralin	PGLYRP3	1sk4_A_cavity_1	Q96LB9	2.924	0.7309	2	2	0	0	0	0	Peptidoglycan recognition protein I-alpha
Phyltetralin	fabG	3f9i_A_cavity_1	P50941	2.919	0.7298	3	1	0	0	0	0	3-oxoacyl-[acyl-carrier-protein] reductase
Phyltetralin	MIP	1jvw_A_cavity_1	Q09734	2.919	0.7297	2	1	0	1	0	0	Macrophage infectivity potentiator
Phyltetralin	dnaA	2e0g_A_cavity_1	P03004	2.917	0.7293	3	1	0	0	0	0	Chromosomal replication initiator protein dnaA
Phyltetralin	glnE	1v4a_A_cavity_2	P30870	2.913	0.7284	1	2	0	1	0	0	Glutamate-ammonia-ligase adenylyltransferase
Phyltetralin	Acox1	1is2_B_cavity_5	P07872	2.912	0.7279	3	1	0	0	0	0	Acyl-coenzyme A oxidase 1, peroxisomal
Phyltetralin	glpT	1pw4_A_cavity_3	P08194	2.906	0.7266	2	2	0	0	0	0	Glycerol-3-phosphate transporter
Phyltetralin	1.3	1a0i_A_cavity_3	P00969	2.905	0.7262	1	2	0	0	1	0	DNA ligase
Phyltetralin	nucS	2vld_A_cavity_2	Q9V2E8	2.904	0.726	1	2	0	1	0	0	UPF0286 protein PYRAB01260
Phyltetralin	recC	1w36_F_cavity_7	P07648	2.902	0.7256	3	1	0	0	0	0	Exodeoxyribonuclease V gamma chain
Phyltetralin	hydA	1frv_C_cavity_1	P12943	2.892	0.723	3	1	0	0	0	0	Periplasmic [NiFe] hydrogenase small subunit
Phyltetralin	TIM9	3dxr_A_cavity_1	O74700	2.891	0.7229	3	1	0	0	0	0	Mitochondrial import inner membrane translocase subunit TIM9
Phyltetralin	Hebp1	2gov_A_cavity_1	Q9R257	2.889	0.7224	3	1	0	0	0	0	Heme-binding protein 1
Phyltetralin	-	1pbi_A_cavity_1	P56679	2.887	0.7218	1	3	0	0	0	0	Seed trypsin/chymotrypsin inhibitor IVB
Phyltetralin	pbsA1	1we1_B_cavity_2	P72849	2.886	0.7215	3	1	0	0	0	0	Heme oxygenase 1
Phyltetralin	dhp1	3fqd_A_cavity_8	P40848	3.605	0.7211	3	1	0	0	1	0	5-3 exoribonuclease 2
Phyltetralin	ERBB2	1n8z_C_cavity_2	ERBB2_HUMAN	2.884	0.721	2	1	0	0	1	0	Receptor tyrosine-protein kinase erbB-2
Phyltetralin	Klk1b4	1sgf_Z_cavity_2	P00757	2.874	0.7185	1	2	0	1	0	0	Kallikrein 1-related peptidase-like b4
Phyltetralin	CDC33	1rf8_A_cavity_2	P07260	2.874	0.7184	3	1	0	0	0	0	Eukaryotic translation initiation factor 4E
Phyltetralin	ligA	1b4u_B_cavity_2	P22635	2.867	0.7168	3	1	0	0	0	0	Protocatechuate 4,5-dioxygenase alpha chain
Phyltetralin	sepS	2du7_A_cavity_4	Q59054	2.864	0.7159	3	1	0	0	0	0	O-phosphoseryl-tRNA(Cys) synthetase
Phyltetralin	ABL2	2ecd_A_cavity_2	ABL2_HUMAN	2.86	0.7151	3	1	0	0	0	0	Tyrosine-protein kinase ABL2
Phyltetralin	SP0314	1ojm_A_cavity_2	Q54873	2.857	0.7143	3	1	0	0	0	0	Hyaluronate lyase
Phyltetralin	HI1161	2b6e_H_cavity_1	P45083	2.841	0.7102	3	1	0	0	0	0	Putative esterase HI1161
Phyltetralin	mgrA	2bv6_A_cavity_2	P0C1S0	2.841	0.7102	2	2	0	0	0	0	HTH-type transcriptional regulator mgrA
Phyltetralin	rnhA	1jl2_A_cavity_1	P0A7Y6	2.827	0.7068	2	2	0	0	0	0	Ribonuclease HI
Phyltetralin	Nob1	2con_A_cavity_1	Q8BW10	2.82	0.7051	2	2	0	0	0	0	RNA-binding protein NOB1
Phyltetralin	MAGI2	1ujv_A_cavity_1	Q86UL8	2.819	0.7047	2	1	0	0	1	0	Membrane-associated guanylate kinase, WW and PDZ domain-containing protein 2
Phyltetralin	GR2	1onf_A_cavity_7	Q94655	2.792	0.6979	3	1	0	0	0	0	Glutathione reductase
Phyltetralin	glnS	2hz7_A_cavity_3	P56926	2.759	0.6898	2	2	0	0	0	0	Glutaminyl-tRNA synthetase
Phyltetralin	Anxa5	1n44_A_cavity_4	P14668	2.754	0.6885	2	1	0	1	0	0	Annexin A5
Phyltetralin	OTC	1oth_A_cavity_1	P00480	2.744	0.6859	1	3	0	0	0	0	Ornithine carbamoyltransferase, mitochondrial
Phyltetralin	hmd	2b0j_A_cavity_3	Q58194	2.739	0.6848	3	1	0	0	0	0	5,10-methenyltetrahydromethanopterin hydrogenase
Phyltetralin	MJ0158	2aeu_A_cavity_4	Q57622	2.735	0.6839	3	1	0	0	0	0	UPF0425 pyridoxal phosphate-dependent protein MJ0158
Phyltetralin	hpcE	1gtt_C_cavity_5	P37352	2.689	0.6722	1	2	0	1	0	0	Homoprotocatechuate catabolism bifunctional isomerase/decarboxylase
Phyltetralin	cysG	1pjs_B_cavity_4	P25924	2.672	0.6681	3	1	0	0	0	0	Siroheme synthase
Phyltetralin	-	1ew3_A_cavity_1	Q95182	2.652	0.6629	3	1	0	0	0	0	Major allergen Equ c 1
Phyltetralin	cooS	1jqk_E_cavity_3	P31896	2.649	0.6623	2	2	0	0	0	0	Carbon monoxide dehydrogenase
Phyltetralin	srfAD	2ron_A_cavity_1	Q08788	2.639	0.6598	2	1	0	0	1	0	Surfactin synthetase thioesterase subunit
Phyltetralin	RPA1	1fgu_B_cavity_1	P27694	2.626	0.6564	2	1	0	0	1	0	Replication protein A 70 kDa DNA-binding subunit
Phyltetralin	argS	3fnr_A_cavity_4	Q9PNC0	2.57	0.6426	3	1	0	0	0	0	Arginyl-tRNA synthetase
Phyltetralin	Ache	2c0p_A_cavity_2	P21836	3.18	0.6361	3	1	0	1	0	0	Acetylcholinesterase
Phyltetralin	CSDE1	1x65_A_cavity_1	O75534	3.812	0.6353	4	1	0	0	1	0	Cold shock domain-containing protein E1
Phyltetralin	ruvB	1in7_A_cavity_2	Q56313	3.806	0.6344	2	3	0	0	1	0	Holliday junction ATP-dependent DNA helicase ruvB
Phyltetralin	Flot2	1win_A_cavity_1	Q60634	3.169	0.6338	3	1	0	1	0	0	Flotillin-2
Phyltetralin	PF0670	1yqt_A_cavity_5	Q8U306	2.522	0.6304	3	1	0	0	0	0	RNase l inhibitor
Phyltetralin	bglA	1qox_N_cavity_2	Q03506	3.147	0.6294	3	1	0	1	0	0	Beta-glucosidase
Phyltetralin	Tox	2co9_A_cavity_1	Q66JW3	2.512	0.6279	2	2	0	0	0	0	Thymocyte selection-associated high mobility group box protein TOX
Phyltetralin	bphD	2puj_A_cavity_2	P47229	2.511	0.6276	2	2	0	0	0	0	2-hydroxy-6-oxo-6-phenylhexa-2,4-dienoate hydrolase
Phyltetralin	secA	2fsf_A_cavity_6	SECA_ECOLI	2.456	0.614	1	2	0	1	0	0	Protein translocase subunit secA
Phyltetralin	DRAP1	1jfi_B_cavity_2	Q14919	2.399	0.5998	3	1	0	0	0	0	Dr1-associated corepressor
Phyltetralin	POT1	1xjv_A_cavity_3	Q9NUX5	2.996	0.5991	3	1	0	0	1	0	Protection of telomeres protein 1
Phyltetralin	F13A1	1ggt_A_cavity_2	F13A_HUMAN	2.992	0.5983	4	1	0	0	0	0	Coagulation factor XIII A chain
Phyltetralin	THTPA	3bhd_B_cavity_2	Q9BU02	2.39	0.5976	2	1	0	0	1	0	Thiamine-triphosphatase
Phyltetralin	pyrI	2yww_B_cavity_1	Q58801	2.987	0.5975	4	1	0	0	0	0	Aspartate carbamoyltransferase regulatory chain
Phyltetralin	TP73	1cok_A_cavity_1	P73_HUMAN	2.985	0.597	4	1	0	0	0	0	Tumor protein p73
Phyltetralin	tdk	2qpo_D_cavity_1	Q9WYN2	2.982	0.5964	3	2	0	0	0	0	Thymidine kinase
Phyltetralin	trpF	1lbm_A_cavity_1	Q56320	2.981	0.5961	4	1	0	0	0	0	N-(5-phosphoribosyl)anthranilate isomerase
Phyltetralin	nifD	1h1l_B_cavity_4	P00466	2.98	0.5959	4	1	0	0	0	0	Nitrogenase molybdenum-iron protein alpha chain
Phyltetralin	PSPTO4464	2p0t_A_cavity_1	Q87WS9	2.979	0.5958	4	1	0	0	0	0	UPF0307 protein PSPTO_4464
Phyltetralin	traM	3d8a_A_cavity_1	P10026	2.979	0.5957	4	1	0	0	0	0	Protein traM
Phyltetralin	Rab22a	1z0j_A_cavity_1	P35285	2.978	0.5957	1	3	0	1	0	0	Ras-related protein Rab-22A
Phyltetralin	tppp-1	1pul_A_cavity_1	P91127	2.978	0.5956	4	1	0	0	0	0	TPPP family protein C32E8.3
Phyltetralin	ipdC	2q5j_A_cavity_4	P51852	2.974	0.5947	2	3	0	0	0	0	Indole-3-pyruvate decarboxylase
Phyltetralin	oprM	1wp1_B_cavity_1	OPRM_PSEAE	2.97	0.5939	4	1	0	0	0	0	Outer membrane protein oprM
Phyltetralin	CPSF3	2i7x_A_cavity_4	CPSF3_HUMAN	2.366	0.5916	2	2	0	0	0	0	Cleavage and polyadenylation specificity factor subunit 3
Phyltetralin	metE	2nq5_A_cavity_5	Q8CWX6	2.957	0.5914	4	1	0	0	0	0	5-methyltetrahydropteroyltriglutamate--homocysteine methyltransferase
Phyltetralin	FGA	1m1j_A_cavity_1	P14448	2.954	0.5908	4	1	0	0	0	0	Fibrinogen alpha chain
Phyltetralin	Iyd	3gh8_H_cavity_3	Q9DCX8	2.944	0.5889	4	1	0	0	0	0	Iodotyrosine dehalogenase 1
Phyltetralin	IGHG1	1d6v_L_cavity_1	P01857	2.944	0.5888	3	2	0	0	0	0	Ig gamma-1 chain C region
Phyltetralin	dphB	1wde_A_cavity_2	Q9YDI2	2.939	0.5877	3	1	0	1	0	0	Probable diphthine synthase
Phyltetralin	Edc3	2rm4_A_cavity_3	Q9VVI2	2.937	0.5874	4	1	0	0	0	0	Enhancer of mRNA-decapping protein 3
Corilagin	cooS	1jqk_E_cavity_3	P31896	2.994	0.7486	2	2	0	0	0	0	Carbon monoxide dehydrogenase
Corilagin	-	1e3d_D_cavity_1	NONE	2.994	0.7485	2	2	0	0	0	0	NONE
Corilagin	nrdD	1hk8_A_cavity_4	P07071	2.994	0.7485	3	1	0	0	0	0	Anaerobic ribonucleoside-triphosphate reductase
Corilagin	eapA	2uuu_A_cavity_6	O96759	2.987	0.7468	1	1	1	1	0	0	Alkyldihydroxyacetonephosphate synthase
Corilagin	nanH	1kit_A_cavity_8	P0C6E9	2.986	0.7466	2	2	0	0	0	0	Sialidase
Corilagin	-	1a0j_A_cavity_1	P35033	2.985	0.7463	3	1	0	0	0	0	Trypsin-3
Corilagin	nucS	2vld_A_cavity_2	Q9V2E8	2.981	0.7451	1	2	0	1	0	0	UPF0286 protein PYRAB01260
Corilagin	1.3	1a0i_A_cavity_3	P00969	2.979	0.7447	1	2	0	0	1	0	DNA ligase
Corilagin	toxA	2ebf_X_cavity_8	P17452	2.976	0.7441	2	2	0	0	0	0	Dermonecrotic toxin
Corilagin	rbcL	2cwx_A_cavity_3	O58677	2.97	0.7424	3	1	0	0	0	0	Ribulose bisphosphate carboxylase
Corilagin	hemB	1l6s_A_cavity_1	P0ACB2	3.827	0.6378	2	2	1	1	0	0	Delta-aminolevulinic acid dehydratase
Corilagin	-	1yg9_A_cavity_1	P54958	3.751	0.6252	1	4	0	0	1	0	Aspartic protease Bla g 2
Corilagin	SCO2	2rli_A_cavity_3	O43819	3.661	0.6102	3	1	2	0	0	0	Protein SCO2 homolog, mitochondrial
Corilagin	Tp53	3exj_A_cavity_1	P02340	3.625	0.6042	2	1	2	1	0	0	Cellular tumor antigen p53
Corilagin	PATJ	2dmz_A_cavity_2	Q8NI35	3.609	0.6014	2	1	2	1	0	0	InaD-like protein
Corilagin	phnA	1ei6_B_cavity_2	Q51782	2.987	0.5975	1	1	1	1	1	0	Phosphonoacetate hydrolase
Corilagin	F13A1	1ggt_A_cavity_2	F13A_HUMAN	2.985	0.597	4	1	0	0	0	0	Coagulation factor XIII A chain
Corilagin	Kcnj3	1n9p_A_cavity_2	P63250	2.985	0.5969	2	3	0	0	0	0	G protein-activated inward rectifier potassium channel 1
Corilagin	CET1	1d8h_B_cavity_3	O13297	2.984	0.5968	2	2	1	0	0	0	mRNA-capping enzyme subunit beta
Corilagin	botD	2fpq_A_cavity_3	P19321	2.983	0.5967	2	2	1	0	0	0	Botulinum neurotoxin type D
Corilagin	elbB	1oy1_D_cavity_2	P0ABU5	2.979	0.5958	2	2	1	0	0	0	Enhancing lycopene biosynthesis protein 2
Corilagin	GLUL	2uu7_J_cavity_3	Q8HZM5	2.979	0.5957	2	1	2	0	0	0	Glutamine synthetase
Corilagin	HN	1z4z_A_cavity_2	P04850	2.978	0.5956	3	1	1	0	0	0	Hemagglutinin-neuraminidase
Corilagin	pyrI	2yww_B_cavity_1	Q58801	2.977	0.5954	4	1	0	0	0	0	Aspartate carbamoyltransferase regulatory chain
Corilagin	CSDE1	1x65_A_cavity_1	O75534	3.572	0.5953	4	1	0	0	1	0	Cold shock domain-containing protein E1
Corilagin	ydjH	3h49_A_cavity_1	P77493	2.976	0.5952	2	1	1	0	1	0	Uncharacterized sugar kinase ydjH
Corilagin	-	1qdm_B_cavity_3	P42210	2.975	0.595	1	0	3	0	1	0	Phytepsin
Corilagin	trpF	1lbm_A_cavity_1	Q56320	2.974	0.5947	4	1	0	0	0	0	N-(5-phosphoribosyl)anthranilate isomerase
Corilagin	PPIH	1mzw_A_cavity_1	O43447	2.973	0.5947	1	1	2	0	1	0	Peptidyl-prolyl cis-trans isomerase H
Corilagin	kaiC	2gbl_D_cavity_1	Q79PF4	2.973	0.5945	0	3	1	1	0	0	Circadian clock protein kinase kaiC
Corilagin	L3	2iny_A_cavity_4	P42671	2.971	0.5942	2	1	2	0	0	0	Hexon protein
Corilagin	truD	1si7_A_cavity_2	Q57261	3.556	0.5927	4	1	1	0	0	0	tRNA pseudouridine synthase D
Corilagin	moxF	1lrw_C_cavity_2	P12293	3.556	0.5926	2	2	0	2	0	0	Methanol dehydrogenase subunit 1
Corilagin	PMP2	1yiv_A_cavity_1	P0C6G6	4.703	0.5879	4	2	0	2	0	0	Myelin P2 protein
Corilagin	groEL2	1sjp_B_cavity_3	P0A520	3.514	0.5856	3	2	1	0	0	0	60 kDa chaperonin 2
Corilagin	rbsK	1rks_A_cavity_2	P0A9J6	4.085	0.5836	0	2	2	3	0	0	Ribokinase
Corilagin	SH3BGRL	1wry_A_cavity_1	O75368	3.493	0.5822	3	2	1	0	0	0	SH3 domain-binding glutamic acid-rich-like protein
Corilagin	-	1qjx_3_cavity_1	Q82122	3.487	0.5812	2	2	1	1	0	0	Genome polyprotein
Corilagin	upp	2e55_B_cavity_1	O67914	3.485	0.5809	1	2	2	1	0	0	Uracil phosphoribosyltransferase
Corilagin	RUVBL1	2c9o_B_cavity_2	Q9Y265	3.482	0.5804	3	1	2	0	0	0	RuvB-like 1
Corilagin	ppsA	2ols_A_cavity_3	Q9K0I2	3.466	0.5777	2	2	1	1	0	0	Phosphoenolpyruvate synthase
Corilagin	lhyD	1gkr_D_cavity_1	P81006	3.46	0.5766	3	1	2	0	0	0	Non-ATP-dependent L-selective hydantoinase
Corilagin	RNF8	2csw_A_cavity_1	O76064	3.459	0.5765	3	2	1	0	0	0	E3 ubiquitin-protein ligase RNF8
Corilagin	nfsB	1nec_A_cavity_3	Q01234	3.419	0.5698	1	2	2	1	0	0	Oxygen-insensitive NAD(P)H nitroreductase
Corilagin	rbp3	1j7x_A_cavity_2	Q7SZI7	3.412	0.5687	4	2	0	0	0	0	Retinol-binding protein 3
Corilagin	-	1qi9_A_cavity_4	P81701	3.394	0.5657	3	1	2	0	0	0	Vanadium haloperoxidase
Corilagin	Vcp	3cf3_B_cavity_8	Q01853	3.374	0.5624	1	1	3	1	0	0	Transitional endoplasmic reticulum ATPase
Corilagin	GAL10	1z45_A_cavity_4	P04397	3.93	0.5614	3	0	2	2	0	0	GAL10 bifunctional protein [Includes: UDP-glucose 4-epimerase
Corilagin	UBE2I	2grp_B_cavity_1	P63279	3.327	0.5544	2	3	0	0	1	0	SUMO-conjugating enzyme UBC9
Corilagin	phyA	1qwo_A_cavity_3	O00092	3.315	0.5524	3	2	0	0	1	0	3-phytase A
Corilagin	yibA	1oyz_A_cavity_2	P0ADK7	3.31	0.5516	2	2	1	1	0	0	Protein yibA
Corilagin	PRKCQ	2enj_A_cavity_2	KPCT_HUMAN	3.308	0.5513	4	2	0	0	0	0	Protein kinase C theta type
Corilagin	IMPDH	1pvn_B_cavity_6	P50097	3.297	0.5496	1	2	2	1	0	0	Inosine-5-monophosphate dehydrogenase
Corilagin	Vav1	1f5x_A_cavity_1	P27870	3.28	0.5467	2	1	2	1	0	0	Proto-oncogene vav
Corilagin	Ubl5	1uh6_A_cavity_2	Q9EPV8	3.824	0.5463	2	1	3	1	0	0	Ubiquitin-like protein 5
Corilagin	nadE	3dpi_A_cavity_3	Q3JL79	3.268	0.5447	3	2	1	0	0	0	NH(3)-dependent NAD(+) synthetase
Corilagin	dnaA	2hcb_B_cavity_2	O66659	3.811	0.5445	4	0	2	0	1	0	Chromosomal replication initiator protein dnaA
Corilagin	ytbE	3b3d_A_cavity_1	O34678	3.244	0.5407	2	2	0	0	2	0	Uncharacterized oxidoreductase ytbE
Corilagin	PPP1CB	1s70_A_cavity_2	P62140	3.238	0.5396	2	2	1	0	1	0	Serine/threonine-protein phosphatase PP1-beta catalytic subunit
Corilagin	ZBTB43	2csh_A_cavity_2	O43298	3.743	0.5348	2	1	1	0	3	0	Zinc finger and BTB domain-containing protein 43
Corilagin	top6A	2q2e_A_cavity_3	Q8PUB7	3.207	0.5345	1	2	1	2	0	0	Type II DNA topoisomerase VI subunit A
Corilagin	PREP1	2fge_B_cavity_5	Q9LJL3	3.206	0.5343	4	1	1	0	0	0	Presequence protease 1, chloroplastic/mitochondrial
Corilagin	Segment-7	1ahs_C_cavity_1	P36325	3.202	0.5336	3	2	1	0	0	0	Core protein VP7
Corilagin	secA	2ipc_D_cavity_4	Q5SIW3	3.726	0.5323	1	0	3	3	0	0	Protein translocase subunit secA
Corilagin	Rab27b	2iez_A_cavity_2	Q99P58	3.189	0.5315	3	1	2	0	0	0	Ras-related protein Rab-27B
Corilagin	thiM	1esj_A_cavity_2	P39593	3.186	0.531	2	1	2	1	0	0	Hydroxyethylthiazole kinase
Corilagin	pta	1td9_B_cavity_2	P39646	3.7	0.5286	1	2	2	2	0	0	Phosphate acetyltransferase
Corilagin	VEGFA	1bj1_H_cavity_3	VEGFA_HUMAN	3.698	0.5283	3	3	0	0	1	0	Vascular endothelial growth factor A
Corilagin	SEC13	3bg0_G_cavity_4	P55735	3.162	0.527	2	1	2	1	0	0	Protein SEC13 homolog
Corilagin	metB	1cs1_D_cavity_3	P00935	3.153	0.5254	2	2	1	1	0	0	Cystathionine gamma-synthase
Corilagin	-	1v0f_A_cavity_8	Q04830	3.675	0.5251	0	3	1	1	2	0	Endo-N-acetylneuraminidase
Corilagin	EPHA5	2r2p_A_cavity_3	EPHA5_HUMAN	3.15	0.5251	3	2	1	0	0	0	Ephrin type-A receptor 5
Corilagin	def	1ix1_B_cavity_2	Q9I7A8	3.144	0.524	2	2	1	1	0	0	Peptide deformylase
Corilagin	-	1tmq_A_cavity_2	P56634	3.646	0.5208	1	2	3	1	0	0	Alpha-amylase
Corilagin	tufA/tufB	2bvn_A_cavity_2	P0A6N1	3.121	0.5202	1	2	2	1	0	0	Elongation factor Tu
Corilagin	katE	1p7z_D_cavity_4	P21179	3.64	0.5199	3	1	1	1	1	0	Catalase HPII
Corilagin	UEVLD	3dl2_A_cavity_3	Q8IX04	3.113	0.5188	3	1	1	0	1	0	Ubiquitin-conjugating enzyme E2 variant 3
Corilagin	PCSK9	3gcx_A_cavity_1	Q8NBP7	3.112	0.5187	1	3	1	0	1	0	Proprotein convertase subtilisin/kexin type 9
Corilagin	EXOSC9	2nn6_F_cavity_1	Q06265	3.112	0.5187	2	2	1	1	0	0	Exosome complex exonuclease RRP45
Corilagin	rnhB	1eke_A_cavity_1	RNH2_METJA	3.609	0.5156	2	1	2	2	0	0	Ribonuclease HII
Corilagin	HK2	2nzt_B_cavity_6	HXK2_HUMAN	3.6	0.5143	5	2	0	0	0	0	Hexokinase-2
Corilagin	-	3gwj_A_cavity_8	Q7Z1F8	3.08	0.5133	1	2	1	2	0	0	Arylphorin
Corilagin	dhp1	3fqd_A_cavity_5	P40848	3.071	0.5119	1	2	1	2	0	0	5-3 exoribonuclease 2
Corilagin	ruvA	1ixr_B_cavity_1	Q9F1Q3	3.58	0.5114	2	2	1	2	0	0	Holliday junction ATP-dependent DNA helicase ruvA
Corilagin	Gmnn	2zxx_F_cavity_1	O88513	3.578	0.5112	2	1	3	1	0	0	Geminin
Corilagin	MJ0882	1dus_A_cavity_2	Q58292	3.05	0.5083	3	2	0	0	1	0	Protein MJ0882
Corilagin	PNLIPRP1	1rp1_A_cavity_3	P06857	3.556	0.5079	0	2	3	2	0	0	Pancreatic lipase-related protein 1
Corilagin	Pfkfb4	3bif_A_cavity_2	P25114	3.04	0.5067	1	1	2	0	2	0	6-phosphofructo-2-kinase/fructose-2,6-biphosphatase 4
Corilagin	CA6	3fe4_B_cavity_1	P23280	3.542	0.5061	3	3	0	0	1	0	Carbonic anhydrase 6
Corilagin	yycH	2fgt_A_cavity_2	Q794W0	3.537	0.5053	1	2	3	1	0	0	Two-component system yycF/yycG regulatory protein yycH
Corilagin	AF0241	2nv4_A_cavity_2	O29998	3.53	0.5043	5	1	1	0	0	0	UPF0066 protein AF_0241
Corilagin	CDH-1/CDH-2	1d7c_A_cavity_1	Q01738	3.017	0.5028	4	2	0	0	0	0	Cellobiose dehydrogenase
Corilagin	-	2g67_A_cavity_3	P0AFG8	3.012	0.502	2	1	2	1	0	0	Pyruvate dehydrogenase E1 component
Corilagin	aceE	1in7_A_cavity_2	Q56313	3.01	0.5017	2	3	0	0	1	0	Holliday junction ATP-dependent DNA helicase ruvB
Corilagin	ruvB	1axk_A_cavity_1	P18429	3.997	0.4997	2	3	1	2	0	0	Endo-1,4-beta-xylanase A
Corilagin	xynA	1xhb_A_cavity_2	O08912	2.995	0.4991	1	1	1	1	2	0	Polypeptide N-acetylgalactosaminyltransferase 1
Corilagin	Galnt1	1hro_A_cavity_1	P00080	2.994	0.4991	5	0	1	0	0	0	Cytochrome c2
Corilagin	pdxS	2zbt_A_cavity_1	Q5SKD9	2.991	0.4985	1	2	1	2	0	0	Pyridoxal biosynthesis lyase pdxS
Corilagin	glcB	1y8b_A_cavity_6	P37330	2.99	0.4983	1	1	3	1	0	0	Malate synthase G
Corilagin	pheS	1b7y_B_cavity_5	P27001	2.988	0.498	2	1	2	1	0	0	Phenylalanyl-tRNA synthetase alpha chain
ellagic acid	-	4mdv_B_cavity_2	NONE	3.89	0.9724	2	2	0	0	0	0	NONE
ellagic acid	glpT	1pw4_A_cavity_3	P08194	3.724	0.9309	2	2	0	0	0	0	Glycerol-3-phosphate transporter
ellagic acid	dhp1	3fqd_A_cavity_8	P40848	3.993	0.7986	3	1	0	0	1	0	5-3 exoribonuclease 2
ellagic acid	ALOX12	3d3l_B_cavity_3	P18054	3.953	0.7905	3	0	1	0	1	0	Arachidonate 12-lipoxygenase, 12S-type
ellagic acid	NUP214	3fmp_B_cavity_1	P35658	3.929	0.7857	2	1	1	1	0	0	Nuclear pore complex protein Nup214
ellagic acid	Pebp1	2iqx_C_cavity_2	P31044	3.882	0.7765	2	1	1	0	1	0	Phosphatidylethanolamine-binding protein 1
ellagic acid	cry1Aa	1ciy_A_cavity_2	P0A366	3.856	0.7713	2	1	2	0	0	0	Pesticidal crystal protein cry1Aa
ellagic acid	-	1xr5_A_cavity_4	P03303	3.843	0.7686	3	1	1	0	0	0	Genome polyprotein
ellagic acid	ZNF692	2d9h_A_cavity_2	Q9BU19	3.802	0.7603	3	1	1	0	0	0	Zinc finger protein 692
ellagic acid	PDLIM1	2pkt_A_cavity_1	O00151	3.777	0.7554	2	1	1	0	1	0	PDZ and LIM domain protein 1
ellagic acid	TKL1	1ngs_A_cavity_2	P23254	3.777	0.7554	3	0	2	0	0	0	Transketolase 1
ellagic acid	nanA	3h71_B_cavity_3	P62576	3.747	0.7493	3	1	1	0	0	0	Sialidase A
ellagic acid	IGF1R	1igr_A_cavity_5	IGF1R_HUMAN	3.728	0.7456	3	1	1	0	0	0	Insulin-like growth factor 1 receptor
ellagic acid	ecoRVR	4rve_A_cavity_2	P04390	3.687	0.7374	3	1	1	0	0	0	Type-2 restriction enzyme EcoRV
ellagic acid	SCO7417	1gwi_A_cavity_3	Q9L142	3.67	0.734	2	2	1	0	0	0	Putative cytochrome P450-family protein
ellagic acid	Ets1	1k7a_A_cavity_1	P27577	2.927	0.7318	2	2	0	0	0	0	Protein C-ets-1
ellagic acid	MEF2A	1egw_D_cavity_1	Q02078	2.925	0.7313	3	1	0	0	0	0	Myocyte-specific enhancer factor 2A
ellagic acid	BLVRA	2h63_A_cavity_3	P53004	3.63	0.726	3	0	2	0	0	0	Biliverdin reductase A
ellagic acid	phnW	1m32_F_cavity_2	P96060	2.904	0.726	2	1	1	0	0	0	2-aminoethylphosphonate--pyruvate transaminase
ellagic acid	L2	2c6s_H_cavity_5	P03276	2.878	0.7195	3	1	0	0	0	0	Penton protein
ellagic acid	NCBP1	1h2t_C_cavity_4	Q09161	3.588	0.7175	3	0	2	0	0	0	Nuclear cap-binding protein subunit 1
ellagic acid	frc	1q6y_A_cavity_3	P69902	3.572	0.7145	3	1	1	0	0	0	Formyl-coenzyme A transferase
ellagic acid	apeA	1y7e_A_cavity_6	P0C925	3.561	0.7123	3	1	1	0	0	0	Probable M18 family aminopeptidase 1
ellagic acid	ACBD6	2cop_A_cavity_3	Q9BR61	2.773	0.6933	2	2	0	0	0	0	Acyl-CoA-binding domain-containing protein 6
ellagic acid	mgrA	2bv6_A_cavity_2	P0C1S0	2.764	0.691	2	2	0	0	0	0	HTH-type transcriptional regulator mgrA
ellagic acid	ARO7	1csm_A_cavity_2	P32178	2.73	0.6825	2	1	1	0	0	0	Chorismate mutase
ellagic acid	rnhA	1jl2_A_cavity_1	P0A7Y6	2.675	0.6688	2	2	0	0	0	0	Ribonuclease HI
ellagic acid	ACR	1fiz_A_cavity_4	P08001	3.998	0.6663	3	2	0	1	0	0	Acrosin
ellagic acid	MJ0882	1dus_A_cavity_2	Q58292	3.996	0.666	3	2	0	0	1	0	Protein MJ0882
ellagic acid	lpoA	3ckm_A_cavity_3	P45299	3.994	0.6656	3	0	2	1	0	0	Uncharacterized protein HI1655
ellagic acid	SPEN	1ow1_A_cavity_1	Q96T58	3.986	0.6644	3	0	2	0	1	0	Msx2-interacting protein
ellagic acid	tolC	2vde_C_cavity_1	P02930	3.985	0.6642	3	1	1	1	0	0	Outer membrane protein tolC
ellagic acid	CPSF3	2i7x_A_cavity_4	CPSF3_HUMAN	2.646	0.6615	2	2	0	0	0	0	Cleavage and polyadenylation specificity factor subunit 3
ellagic acid	CDH-1/CDH-2	1d7c_A_cavity_1	Q01738	3.955	0.6592	4	2	0	0	0	0	Cellobiose dehydrogenase
ellagic acid	-	1rzo_D_cavity_1	P06750	2.608	0.6521	2	1	1	0	0	0	Agglutinin
ellagic acid	yesE	1s5a_A_cavity_1	O31511	4.561	0.6515	3	1	1	2	0	0	Hypothetical protein yesE
ellagic acid	DDX50	2e29_A_cavity_1	Q9BQ39	3.873	0.6455	4	0	2	0	0	0	ATP-dependent RNA helicase DDX50
ellagic acid	GCN5	1ygh_A_cavity_1	Q03330	3.868	0.6447	3	2	1	0	0	0	Histone acetyltransferase GCN5
ellagic acid	NFAT5	1imh_D_cavity_1	NFAT5_HUMAN	3.861	0.6435	4	1	1	0	0	0	Nuclear factor of activated T-cells 5
ellagic acid	hydB	1wuk_L_cavity_3	P21852	3.858	0.6429	4	0	2	0	0	0	Periplasmic [NiFe] hydrogenase large subunit
ellagic acid	nadE	1nsy_A_cavity_1	P08164	5.766	0.6407	4	0	3	2	0	0	NH(3)-dependent NAD(+) synthetase
ellagic acid	fccB	1fcd_B_cavity_2	Q06530	3.843	0.6405	4	1	1	0	0	0	Sulfide dehydrogenase [flavocytochrome c] flavoprotein chain
ellagic acid	MKI67	2aff_A_cavity_1	P46013	3.816	0.636	4	1	1	0	0	0	Antigen KI-67
ellagic acid	hemC	2ypn_A_cavity_2	P06983	3.164	0.6327	2	1	1	1	0	0	Porphobilinogen deaminase
ellagic acid	FBP1	2qvv_A_cavity_1	P00636	4.424	0.632	4	1	1	0	1	0	Fructose-1,6-bisphosphatase 1
ellagic acid	cry2Aa	1i5p_A_cavity_1	P0A377	3.79	0.6317	3	0	2	0	1	0	Pesticidal crystal protein cry2Aa
ellagic acid	gch3	2qv6_C_cavity_2	Q57609	2.525	0.6313	3	0	1	0	0	0	GTP cyclohydrolase III
ellagic acid	yegS	2p1r_D_cavity_1	Q8ZNP1	3.786	0.6311	2	3	1	0	0	0	Probable lipid kinase yegS
ellagic acid	aroD	2ysw_C_cavity_1	O66440	4.992	0.624	4	2	0	1	1	0	3-dehydroquinate dehydratase
ellagic acid	sodC	1ibh_A_cavity_1	P00446	3.733	0.6222	3	3	0	0	0	0	Superoxide dismutase [Cu-Zn]
ellagic acid	xynD	3c7g_A_cavity_3	Q45071	3.73	0.6217	4	1	0	1	0	0	Arabinoxylan arabinofuranohydrolase
ellagic acid	FET3	1zpu_E_cavity_2	P38993	3.725	0.6208	3	1	1	1	0	0	Iron transport multicopper oxidase FET3
ellagic acid	fkbI	1r2j_A_cavity_3	Q9KIE5	3.721	0.6201	3	1	1	0	1	0	FkbI
ellagic acid	HMGB2	1j3x_A_cavity_1	P17741	3.715	0.6192	3	1	1	1	0	0	High mobility group protein B2
ellagic acid	rbp3	1j7x_A_cavity_2	Q7SZI7	3.68	0.6133	4	2	0	0	0	0	Retinol-binding protein 3
ellagic acid	cysJ	1ddi_A_cavity_2	P38038	3.672	0.6121	3	2	1	0	0	0	Sulfite reductase [NADPH] flavoprotein alpha-component
ellagic acid	ACADVL	2uxw_A_cavity_7	P49748	3.672	0.6119	3	1	1	0	1	0	Very long-chain specific acyl-CoA dehydrogenase, mitochondrial
ellagic acid	POLR2H	2f3i_A_cavity_1	P52434	3.668	0.6113	3	1	1	1	0	0	DNA-directed RNA polymerases I, II, and III subunit RPABC3
ellagic acid	pyrG	1vcn_A_cavity_1	Q5SIA8	4.882	0.6102	4	1	1	1	1	0	CTP synthase
ellagic acid	Acox1	1is2_B_cavity_2	P07872	3.66	0.61	3	2	1	0	0	0	Acyl-coenzyme A oxidase 1, peroxisomal
ellagic acid	yjcS	1q8b_A_cavity_1	O31641	4.257	0.6082	4	0	1	1	1	0	Uncharacterized protein yjcS
ellagic acid	ldh1	3d0o_A_cavity_2	Q5HJD7	3.036	0.6072	3	2	0	0	0	0	L-lactate dehydrogenase 1
ellagic acid	TNK2	1cf4_B_cavity_1	ACK1_HUMAN	3.635	0.6059	2	2	2	0	0	0	Activated CDC42 kinase 1
ellagic acid	Segment-7	1ahs_C_cavity_1	P36325	3.634	0.6056	3	2	1	0	0	0	Core protein VP7
ellagic acid	GNAT1	1fqj_D_cavity_3	P04695	3.626	0.6043	3	0	2	1	0	0	Guanine nucleotide-binding protein G(t) subunit alpha-1
ellagic acid	RCHY1	2jrj_A_cavity_1	Q96PM5	3.604	0.6007	2	3	1	0	0	0	RING finger and CHY zinc finger domain-containing protein 1
ellagic acid	Serpina6	2v95_A_cavity_2	P31211	3.598	0.5997	4	1	1	0	0	0	Corticosteroid-binding globulin
ellagic acid	MYO5A	1w8j_B_cavity_5	Q02440	2.396	0.5989	2	1	1	0	0	0	Myosin-Va
ellagic acid	napA	1ogy_O_cavity_6	Q53176	2.984	0.5968	2	1	1	1	0	0	Periplasmic nitrate reductase
ellagic acid	ybhC	3grh_A_cavity_1	P46130	3.571	0.5952	3	2	1	0	0	0	Putative acyl-CoA thioester hydrolase ybhC
ellagic acid	PAP2	1lln_A_cavity_1	Q40772	4.155	0.5936	4	1	1	1	0	0	Antiviral protein 2
ellagic acid	Oaz1	1zo0_A_cavity_2	P54370	2.968	0.5935	3	0	1	1	0	0	Ornithine decarboxylase antizyme
ellagic acid	USP14	2ayn_C_cavity_2	UBP14_HUMAN	2.967	0.5935	3	1	0	1	0	0	Ubiquitin carboxyl-terminal hydrolase 14
ellagic acid	fabZ	1u1z_B_cavity_1	Q9HXY7	2.963	0.5925	2	0	2	1	0	0	(3R)-hydroxymyristoyl-[acyl-carrier-protein] dehydratase
ellagic acid	srfAD	2ron_A_cavity_2	Q08788	4.137	0.591	4	1	1	0	1	0	Surfactin synthetase thioesterase subunit
ellagic acid	gatA	2dqn_A_cavity_3	P63488	2.953	0.5907	3	1	1	0	0	0	Glutamyl-tRNA(Gln) amidotransferase subunit A
ellagic acid	amiD	3d2z_A_cavity_2	P75820	2.94	0.588	3	1	1	0	0	0	N-acetylmuramoyl-L-alanine amidase amiD
ellagic acid	MT-CYB	3h1h_S_cavity_1	P18946	3.524	0.5873	2	2	1	1	0	0	Cytochrome b
ellagic acid	MAP2K6	3enm_A_cavity_1	P52564	3.523	0.5872	3	2	1	0	0	0	Dual specificity mitogen-activated protein kinase kinase 6
ellagic acid	Vdr	1rkh_A_cavity_1	P13053	5.861	0.5861	6	1	1	0	2	0	Vitamin D3 receptor
ellagic acid	HDAC6	3c5k_A_cavity_1	HDAC6_HUMAN	4.1	0.5857	4	1	1	1	0	0	Histone deacetylase 6
ellagic acid	Mta3	2crg_A_cavity_1	Q924K8	2.924	0.5849	3	1	1	0	0	0	Metastasis-associated protein MTA3
ellagic acid	EXOSC9	2nn6_D_cavity_1	Q06265	2.924	0.5848	2	1	1	1	0	0	Exosome complex exonuclease RRP45
ellagic acid	CACNA1C	1vyt_A_cavity_2	Q13936	2.924	0.5847	3	1	1	0	0	0	Voltage-dependent L-type calcium channel subunit alpha-1C
ellagic acid	pelL	1ru4_A_cavity_2	P0C1A6	2.922	0.5844	2	2	1	0	0	0	Pectate lyase L
ellagic acid	cysD	1zun_B_cavity_6	Q87WW0	3.501	0.5835	2	2	1	1	0	0	Sulfate adenylyltransferase subunit 2
ellagic acid	FLI1	1x66_A_cavity_2	FLI1_HUMAN	2.918	0.5835	3	1	1	0	0	0	Friend leukemia integration 1 transcription factor
ellagic acid	botD	2fpq_A_cavity_3	P19321	2.918	0.5835	2	2	1	0	0	0	Botulinum neurotoxin type D
ellagic acid	entA	1i4h_A_cavity_1	P0A0L2	2.912	0.5824	2	1	1	0	1	0	Enterotoxin type A
ellagic acid	pyrC	3gri_B_cavity_1	P65907	2.908	0.5815	2	1	1	1	0	0	Dihydroorotase
ellagic acid	pdxA2	2hi1_A_cavity_2	P58718	2.321	0.5802	3	0	1	0	0	0	4-hydroxythreonine-4-phosphate dehydrogenase 2
ellagic acid	topA	2gai_A_cavity_7	P46799	2.307	0.5768	3	1	0	0	0	0	DNA topoisomerase 1
ellagic acid	SATB2	1wi3_A_cavity_2	SATB2_HUMAN	4.034	0.5763	4	1	1	0	1	0	DNA-binding protein SATB2
ellagic acid	-	1buc_B_cavity_1	Q06319	2.878	0.5756	3	1	1	0	0	0	Acyl-CoA dehydrogenase, short-chain specific
ellagic acid	ush	1fv5_A_cavity_1	Q9VPQ6	2.875	0.575	3	0	2	0	0	0	Zinc finger protein ush
ellagic acid	mgsA	1vmd_B_cavity_1	Q9X0R7	4.02	0.5743	4	1	1	0	1	0	Methylglyoxal synthase
ellagic acid	Fabp2	1a57_A_cavity_1	P02693	5.168	0.5742	5	1	1	2	0	0	Fatty acid-binding protein, intestinal
ellagic acid	clr4	1mvh_A_cavity_2	O60016	2.865	0.573	3	1	1	0	0	0	Histone-lysine N-methyltransferase, H3 lysine-9 specific
[truncated: 2 more rows]

## Sheet: Supplementary Table S2
Supplementary Table S2 1688 potential drug-related targets of Phyllanthus niruri L. from the STITCH database
Chemical Compound	Gene	Information	score
Quercitrin	CYP3A4	cytochrome P450, family 3, subfamily A, polypeptide 4; Cytochromes P450 are a group of heme-thiolate monooxygenases. In liver microsomes, this enzyme is involved in an NADPH-dependent electron transport pathway. It performs a variety of oxidation reactions (e.g. caffeine 8-oxidation, omeprazole sulphoxidation, midazolam 1’-hydroxylation and midazolam 4- hydroxylation) of structurally unrelated co…	0.8
Quercitrin	RPS6KA3	ribosomal protein S6 kinase, 90kDa, polypeptide 3; Serine/threonine-protein kinase that acts downstream of ERK (MAPK1/ERK2 and MAPK3/ERK1) signaling and mediates mitogenic and stress-induced activation of the transcription factors CREB1, ETV1/ER81 and NR4A1/NUR77, regulates translation through RPS6 and EIF4B phosphorylation, and mediates cellular proliferation, survival, and differentiation by mo…	0.795
Quercitrin	AKR1B1	aldo-keto reductase family 1, member B1 (aldose reductase); Catalyzes the NADPH-dependent reduction of a wide variety of carbonyl-containing compounds to their corresponding alcohols with a broad range of catalytic efficiencies (316 aa)	0.782
Quercitrin	RPS6KA1	ribosomal protein S6 kinase, 90kDa, polypeptide 1 (744 aa)	0.741
Quercitrin	CYP1A1	cytochrome P450, family 1, subfamily A, polypeptide 1; Cytochromes P450 are a group of heme-thiolate monooxygenases. In liver microsomes, this enzyme is involved in an NADPH-dependent electron transport pathway. It oxidizes a variety of structurally unrelated compounds, including steroids, fatty acids, and xenobiotics (512 aa)	0.722
Quercitrin	CYP1B1	cytochrome P450, family 1, subfamily B, polypeptide 1; Cytochromes P450 are a group of heme-thiolate monooxygenases. In liver microsomes, this enzyme is involved in an NADPH-dependent electron transport pathway. It oxidizes a variety of structurally unrelated compounds, including steroids, fatty acids, and xenobiotics (543 aa)	0.7
Quercitrin	RPS6KA2	ribosomal protein S6 kinase, 90kDa, polypeptide 2; Serine/threonine-protein kinase that acts downstream of ERK (MAPK1/ERK2 and MAPK3/ERK1) signaling and mediates mitogenic and stress-induced activation of transcription factors, regulates translation, and mediates cellular proliferation, survival, and differentiation. May function as tumor suppressor in epithelial ovarian cancer cells (741 aa)	0.685
Quercitrin	RPS6KA6	ribosomal protein S6 kinase, 90kDa, polypeptide 6; Constitutively active serine/threonine-protein kinase that exhibits growth-factor-independent kinase activity and that may participate in p53/TP53-dependent cell growth arrest signaling and play an inhibitory role during embryogenesis (745 aa)	0.685
Quercitrin	RPS6KB2	ribosomal protein S6 kinase, 70kDa, polypeptide 2; Phosphorylates specifically ribosomal protein S6 (482 aa)	0.646
Quercitrin	RPS6KB1	ribosomal protein S6 kinase, 70kDa, polypeptide 1; Serine/threonine-protein kinase that acts downstream of mTOR signaling in response to growth factors and nutrients to promote cell proliferation, cell growth and cell cycle progression. Regulates protein synthesis through phosphorylation of EIF4B, RPS6 and EEF2K, and contributes to cell survival by repressing the pro-apoptotic function of BAD. Un…	0.646
Quercitrin	AKT2	v-akt murine thymoma viral oncogene homolog 2; AKT2 is one of 3 closely related serine/threonine- protein kinases (AKT1, AKT2 and AKT3) called the AKT kinase, and which regulate many processes including metabolism, proliferation, cell survival, growth and angiogenesis. This is mediated through serine and/or threonine phosphorylation of a range of downstream substrates. Over 100 substrate candidat…	0.519
Quercitrin	SGK1	serum/glucocorticoid regulated kinase 1 (526 aa)	0.519
Quercitrin	SGK2	serum/glucocorticoid regulated kinase 2; Serine/threonine-protein kinase which is involved in the regulation of a wide variety of ion channels, membrane transporters, cell growth, survival and proliferation. Up- regulates Na(+) channels- SCNN1A/ENAC, K(+) channels- KCNA3/Kv1.3, KCNE1 and KCNQ1, amino acid transporter- SLC6A19, glutamate transporter- SLC1A6/EAAT4, glutamate receptors- GRIA1/GLUR1 …	0.519
Quercitrin	RPS6KA4	ribosomal protein S6 kinase, 90kDa, polypeptide 4; Serine/threonine-protein kinase that is required for the mitogen or stress-induced phosphorylation of the transcription factors CREB1 and ATF1 and for the regulation of the transcription factor RELA, and that contributes to gene activation by histone phosphorylation and functions in the regulation of inflammatory genes. Phosphorylates CREB1 and A…	0.519
Quercitrin	AKT1	v-akt murine thymoma viral oncogene homolog 1; AKT1 is one of 3 closely related serine/threonine- protein kinases (AKT1, AKT2 and AKT3) called the AKT kinase, and which regulate many processes including metabolism, proliferation, cell survival, growth and angiogenesis. This is mediated through serine and/or threonine phosphorylation of a range of downstream substrates. Over 100 substrate candidat…	0.519
Quercitrin	AKT3	v-akt murine thymoma viral oncogene homolog 3 (protein kinase B, gamma); AKT3 is one of 3 closely related serine/threonine- protein kinases (AKT1, AKT2 and AKT3) called the AKT kinase, and which regulate many processes including metabolism, proliferation, cell survival, growth and angiogenesis. This is mediated through serine and/or threonine phosphorylation of a range of downstream substrates. O…	0.519
Quercitrin	SGK3	serum/glucocorticoid regulated kinase family, member 3; Serine/threonine-protein kinase which is involved in the regulation of a wide variety of ion channels, membrane transporters, cell growth, proliferation, survival and migration. Up-regulates Na(+) channels- SCNN1A/ENAC and SCN5A, K(+) channels- KCNA3/KV1.3, KCNE1, KCNQ1 and KCNH2/HERG, epithelial Ca(2+) channels- TRPV5 and TRPV6, chloride ch…	0.519
Quercitrin	RPS6KA5	ribosomal protein S6 kinase, 90kDa, polypeptide 5; Serine/threonine-protein kinase that is required for the mitogen or stress-induced phosphorylation of the transcription factors CREB1 and ATF1 and for the regulation of the transcription factors RELA, STAT3 and ETV1/ER81, and that contributes to gene activation by histone phosphorylation and functions in the regulation of inflammatory genes. Phos…	0.519
Quercitrin	AKR1B10	aldo-keto reductase family 1, member B10 (aldose reductase); Acts as all-trans-retinaldehyde reductase. Can efficiently reduce aliphatic and aromatic aldehydes, and is less active on hexoses (in vitro). May be responsible for detoxification of reactive aldehydes in the digested food before the nutrients are passed on to other organs (316 aa)	0.514
Quercitrin	AKR1E2	aldo-keto reductase family 1, member E2; Catalyzes the NADPH-dependent reduction of 1,5-anhydro- D-fructose (AF) to 1,5-anhydro-D-glucitol. Can also catalyze the reduction of various aldehydes and quinones (By similarity). Has low NADPH-dependent reductase activity towards 9,10- phenanthrenequinone (in vitro) (320 aa)	0.514
Quercitrin	ENSG00000267318	Uncharacterized protein (54 aa)	0.504
Quercitrin	STK32A	serine/threonine kinase 32A (396 aa)	0.504
Quercitrin	STK32C	serine/threonine kinase 32C (486 aa)	0.504
Quercitrin	STK32B	serine/threonine kinase 32B (414 aa)	0.504
Quercitrin	AKR1A1	aldo-keto reductase family 1, member A1 (aldehyde reductase); Catalyzes the NADPH-dependent reduction of a variety of aromatic and aliphatic aldehydes to their corresponding alcohols. Catalyzes the reduction of mevaldate to mevalonic acid and of glyceraldehyde to glycerol. Has broad substrate specificity. In vitro substrates include succinic semialdehyde, 4- nitrobenzaldehyde, 1,2-naphthoquinone,…	0.492
Quercitrin	ENSG00000258989	Uncharacterized protein (145 aa)	0.396
Quercitrin	ENSG00000258472	Uncharacterized protein (336 aa)	0.396
Quercitrin	PRKCA	protein kinase C, alpha; Calcium-activated, phospholipid- and diacylglycerol (DAG)-dependent serine/threonine-protein kinase that is involved in positive and negative regulation of cell proliferation, apoptosis, differentiation, migration and adhesion, tumorigenesis, cardiac hypertrophy, angiogenesis, platelet function and inflammation, by directly phosphorylating targets such as RAF1, BCL2, CSPG…	0.396
Quercitrin	PKN2	protein kinase N2; PKC-related serine/threonine-protein kinase and Rho/Rac effector protein that participates in specific signal transduction responses in the cell. Plays a role in the regulation of cell cycle progression, actin cytoskeleton assembly, cell migration, cell adhesion, tumor cell invasion and transcription activation signaling processes. Phosphorylates CTTN in hyaluronan-induced astr…	0.396
Quercitrin	PKN1	protein kinase N1; PKC-related serine/threonine-protein kinase involved in various processes such as regulation of the intermediate filaments of the actin cytoskeleton, cell migration, tumor cell invasion and transcription regulation. Regulates the cytoskeletal network by phosphorylating proteins such as VIM and neurofilament proteins NEFH, NEFL and NEFM, leading to inhibit their polymerization. …	0.396
Quercitrin	PRKCD	protein kinase C, delta; Calcium-independent, phospholipid- and diacylglycerol (DAG)-dependent serine/threonine-protein kinase that plays contrasting roles in cell death and cell survival by functioning as a pro-apoptotic protein during DNA damage-induced apoptosis, but acting as an anti-apoptotic protein during cytokine receptor- initiated cell death, is involved in tumor suppression as well as …	0.396
Quercitrin	PRKCH	protein kinase C, eta; Calcium-independent, phospholipid- and diacylglycerol (DAG)-dependent serine/threonine-protein kinase that is involved in the regulation of cell differentiation in keratinocytes and pre-B cell receptor, mediates regulation of epithelial tight junction integrity and foam cell formation, and is required for glioblastoma proliferation and apoptosis prevention in MCF-7 cells. I…	0.396
Quercitrin	PRKCE	protein kinase C, epsilon; Calcium-independent, phospholipid- and diacylglycerol (DAG)-dependent serine/threonine-protein kinase that plays essential roles in the regulation of multiple cellular processes linked to cytoskeletal proteins, such as cell adhesion, motility, migration and cell cycle, functions in neuron growth and ion channel regulation, and is involved in immune response, cancer cell…	0.396
Quercitrin	PRKCB	protein kinase C, beta (673 aa)	0.396
Quercitrin	SGK494	uncharacterized serine/threonine-protein kinase SgK494 (410 aa)	0.396
Quercitrin	PKN3	protein kinase N3; Contributes to invasiveness in malignant prostate cancer (889 aa)	0.396
Quercitrin	PRKCG	protein kinase C, gamma; Calcium-activated, phospholipid- and diacylglycerol (DAG)-dependent serine/threonine-protein kinase that plays diverse roles in neuronal cells and eye tissues, such as regulation of the neuronal receptors GRIA4/GLUR4 and GRIN1/NMDAR1, modulation of receptors and neuronal functions related to sensitivity to opiates, pain and alcohol, mediation of synaptic function and cell…	0.396
Quercitrin	PRKCQ	protein kinase C, theta; Calcium-independent, phospholipid- and diacylglycerol (DAG)-dependent serine/threonine-protein kinase that mediates non- redundant functions in T-cell receptor (TCR) signaling, including T-cells activation, proliferation, differentiation and survival, by mediating activation of multiple transcription factors such as NF-kappa-B, JUN, NFATC1 and NFATC2. In TCR-CD3/CD28-co-s…	0.396
Quercitrin	AKR1C1	aldo-keto reductase family 1, member C1 (dihydrodiol dehydrogenase 1; 20-alpha (3-alpha)-hydroxysteroid dehydrogenase) (323 aa)	0.352
Quercitrin	AKR1C2	aldo-keto reductase family 1, member C2 (dihydrodiol dehydrogenase 2; bile acid binding protein; 3-alpha hydroxysteroid dehydrogenase, type III) (323 aa)	0.352
Quercitrin	AKR1C3	aldo-keto reductase family 1, member C3 (3-alpha hydroxysteroid dehydrogenase, type II) (323 aa)	0.352
Quercitrin	AKR1C4	aldo-keto reductase family 1, member C4 (chlordecone reductase; 3-alpha hydroxysteroid dehydrogenase, type I; dihydrodiol dehydrogenase 4) (323 aa)	0.352
Quercitrin	AKR1D1	aldo-keto reductase family 1, member D1 (delta 4-3-ketosteroid-5-beta-reductase); Efficiently catalyzes the reduction of progesterone, androstenedione, 17-alpha-hydroxyprogesterone and testosterone to 5-beta-reduced metabolites. The bile acid intermediates 7- alpha,12-alpha-dihydroxy-4-cholesten-3-one and 7-alpha-hydroxy-4- cholesten-3-one can also act as substrates (326 aa)	0.352
Quercitrin	AKR1B15	aldo-keto reductase family 1, member B15; Possesses weak oxidoreductase activity (344 aa)	0.341
Quercitrin	NFE2	nuclear factor (erythroid-derived 2), 45kDa; Component of the NF-E2 complex essential for regulating erythroid and megakaryocytic maturation and differentiation. Binds to the hypersensitive site 2 (HS2) of the beta-globin control region (LCR). This subunit (NFE2) recognizes the TCAT/C sequence of the AP-1-like core palindrome present in a number of erythroid and megakaryocytic gene promoters. Req…	0.332
Quercitrin	AKR1CL1	aldo-keto reductase family 1, member C-like 1 (152 aa)	0.326
Quercitrin	GCLM	glutamate-cysteine ligase, modifier subunit (274 aa)	0.297
Quercitrin	NCOA1	nuclear receptor coactivator 1 (1441 aa)	0.265
Quercitrin	HEPH	hephaestin; May function as a ferroxidase for ferrous (II) to ferric ion (III) conversion and may be involved in copper transport and homeostasis. Implicated in iron homeostasis and may mediate iron efflux associated to ferroportin 1 (1212 aa)	0.232
Quercitrin	HEPHL1	hephaestin-like 1; May function as a ferroxidase and may be involved in copper transport and homeostasis (By similarity) (1159 aa)	0.232
Quercitrin	CP	ceruloplasmin (ferroxidase); Ceruloplasmin is a blue, copper-binding (6-7 atoms per molecule) glycoprotein. It has ferroxidase activity oxidizing Fe(2+) to Fe(3+) without releasing radical oxygen species. It is involved in iron transport across the cell membrane. Provides Cu(2+) ions for the ascorbate-mediated deaminase degradation of the heparan sulfate chains of GPC1. May also play a role in fe…	0.232
Quercitrin	CHD1	chromodomain helicase DNA binding protein 1; ATP-dependent chromatin-remodeling factor which functions as substrate recognition component of the transcription regulatory histone acetylation (HAT) complex SAGA. Regulates polymerase II transcription. Also required for efficient transcription by RNA polymerase I, and more specifically the polymerase I transcription termination step. Regulates negati…	0.208
Quercitrin	SHE	Src homology 2 domain containing E (495 aa)	0.205
Quercitrin	TMPRSS11D	transmembrane protease, serine 11D; May play some biological role in the host defense system on the mucous membrane independently of or in cooperation with other substances in airway mucous or bronchial secretions (418 aa)	0.205
Quercitrin	JAG2	jagged 2; Putative Notch ligand involved in the mediation of Notch signaling. Involved in limb development (By similarity) (1238 aa)	0.201
Quercitrin	SUZ12	suppressor of zeste 12 homolog (Drosophila); Polycomb group (PcG) protein. Component of the PRC2/EED- EZH2 complex, which methylates ’Lys-9’ (H3K9me) and ’Lys-27’ (H3K27me) of histone H3, leading to transcriptional repression of the affected target gene. The PRC2/EED-EZH2 complex may also serve as a recruiting platform for DNA methyltransferases, thereby linking two epigenetic repression systems.…	0.201
Quercitrin	TGFBI	transforming growth factor, beta-induced, 68kDa (683 aa)	0.197
Quercitrin	POSTN	periostin, osteoblast specific factor; Enhances incorporation of BMP1 in the fibronectin matrix of connective tissues, and subsequent proteolytic activation of lysyl oxidase LOX (By similarity). Induces cell attachment and spreading and plays a role in cell adhesion. May play a role in extracellular matrix mineralization (836 aa)	0.197
Quercitrin	DEGS2	delta(4)-desaturase, sphingolipid 2; Bifunctional enzyme which acts as both a sphingolipid delta(4)-desaturase and a sphingolipid C4-hydroxylase (By similarity) (323 aa)	0.197
Quercitrin	JUN	jun proto-oncogene; Transcription factor that recognizes and binds to the enhancer heptamer motif 5’-TGA[CG]TCA-3’. Promotes activity of NR5A1 when phosphorylated by HIPK3 leading to increased steroidogenic gene expression upon cAMP signaling pathway stimulation (331 aa)	0.194
Quercitrin	JUND	jun D proto-oncogene; Transcription factor binding AP-1 sites (347 aa)	0.194
Quercitrin	HTR3A	5-hydroxytryptamine (serotonin) receptor 3A, ionotropic; This is one of the several different receptors for 5- hydroxytryptamine (serotonin), a biogenic hormone that functions as a neurotransmitter, a hormone, and a mitogen. This receptor is a ligand-gated ion channel, which when activated causes fast, depolarizing responses in neurons. It is a cation-specific, but otherwise relatively nonselecti…	0.183
Quercitrin	CAT	catalase; Occurs in almost all aerobically respiring organisms and serves to protect cells from the toxic effects of hydrogen peroxide. Promotes growth of cells including T-cells, B-cells, myeloid leukemia cells, melanoma cells, mastocytoma cells and normal and transformed fibroblast cells (527 aa)	0.176
Quercitrin	HMGCR	3-hydroxy-3-methylglutaryl-CoA reductase; Transmembrane glycoprotein that is the rate-limiting enzyme in cholesterol biosynthesis as well as in the biosynthesis of nonsterol isoprenoids that are essential for normal cell function including ubiquinone and geranylgeranyl proteins (888 aa)	0.173
Quercitrin	NTHL1	nth endonuclease III-like 1 (E. coli); Has both an apurinic and/or apyrimidinic endonuclease activity and a DNA N-glycosylase activity. Incises damaged DNA at cytosines, thymines and guanines. Acts on a damaged strand, 5’ from the damaged site. Required for the repair of both oxidative DNA damage and spontaneous mutagenic lesions (312 aa)	0.173
Quercitrin	JUNB	jun B proto-oncogene; Transcription factor involved in regulating gene activity following the primary growth factor response. Binds to the DNA sequence 5’-TGA[CG]TCA-3’ (347 aa)	0.172
Quercitrin	ACSS3	acyl-CoA synthetase short-chain family member 3; Activates acetate so that it can be used for lipid synthesis or for energy generation (By similarity) (686 aa)	0.17
Quercitrin	ACSM4	acyl-CoA synthetase medium-chain family member 4; Has medium-chain fatty acid-CoA ligase activity with broad substrate specificity (in vitro). Acts on acids from C(4) to C(11) and on the corresponding 3-hydroxy- and 2,3- or 3,4- unsaturated acids (in vitro) (By similarity) (580 aa)	0.17
Quercitrin	C10orf129	chromosome 10 open reading frame 129 (480 aa)	0.17
Quercitrin	ACSM5	acyl-CoA synthetase medium-chain family member 5; Has medium-chain fatty acid-CoA ligase activity with broad substrate specificity (in vitro). Acts on acids from C(4) to C(11) and on the corresponding 3-hydroxy- and 2,3- or 3,4- unsaturated acids (in vitro) (By similarity) (579 aa)	0.17
Quercitrin	ACSM2B	acyl-CoA synthetase medium-chain family member 2B; Has medium-chain fatty acid-CoA ligase activity with broad substrate specificity (in vitro). Acts on acids from C(4) to C(11) and on the corresponding 3-hydroxy- and 2,3- or 3,4- unsaturated acids (in vitro) (577 aa)	0.17
Quercitrin	AACS	acetoacetyl-CoA synthetase (672 aa)	0.17
Quercitrin	ACSS1	acyl-CoA synthetase short-chain family member 1 (689 aa)	0.17
Quercitrin	ACSM1	acyl-CoA synthetase medium-chain family member 1; Has medium-chain fatty acid-CoA ligase activity with broad substrate specificity (in vitro). Acts on acids from C(4) to C(11) and on the corresponding 3-hydroxy- and 2,3- or 3,4- unsaturated acids (in vitro). Functions as GTP-dependent lipoate- activating enzyme that generates the substrate for lipoyltransferase (By similarity) (577 aa)	0.17
Quercitrin	ACSM3	acyl-CoA synthetase medium-chain family member 3; Has medium-chain fatty acid-CoA ligase activity with broad substrate specificity (in vitro). Acts on acids from C(4) to C(11) and on the corresponding 3-hydroxy- and 2,3- or 3,4- unsaturated acids (in vitro) (By similarity) (586 aa)	0.17
Quercitrin	ACSS2	acyl-CoA synthetase short-chain family member 2; Activates acetate so that it can be used for lipid synthesis or for energy generation (714 aa)	0.17
Quercitrin	ACSM2A	acyl-CoA synthetase medium-chain family member 2A; Has medium-chain fatty acid-CoA ligase activity with broad substrate specificity (in vitro). Acts on acids from C(4) to C(11) and on the corresponding 3-hydroxy- and 2,3- or 3,4- unsaturated acids (in vitro) (By similarity) (577 aa)	0.17
Quercitrin	ACHE	acetylcholinesterase (617 aa)	0.168
Quercitrin	DEGS1	delta(4)-desaturase, sphingolipid 1; Has sphingolipid-delta-4-desaturase activity. Converts D-erythro-sphinganine to D-erythro-sphingosine (E-sphing-4-enine) (323 aa)	0.166
Quercitrin	ENSG00000232856	hsa-mir-3654 (206 aa)	0.165
Quercitrin	AIMP3	HCG2043275; Uncharacterized protein (151 aa)	0.165
Quercitrin	EEF1E1	eukaryotic translation elongation factor 1 epsilon 1; Positive modulator of ATM response to DNA damage (174 aa)	0.165
Quercitrin	VARS	valyl-tRNA synthetase (1264 aa)	0.165
Quercitrin	EEF1G	eukaryotic translation elongation factor 1 gamma; Probably plays a role in anchoring the complex to other cellular components (437 aa)	0.165
Quercitrin	GSTT2B	glutathione S-transferase theta 2B (gene/pseudogene); Conjugation of reduced glutathione to a wide number of exogenous and endogenous hydrophobic electrophiles. Has a sulfatase activity (244 aa)	0.165
Quercitrin	MARS	methionyl-tRNA synthetase (900 aa)	0.165
Quercitrin	GSTT1	glutathione S-transferase theta 1; Conjugation of reduced glutathione to a wide number of exogenous and endogenous hydrophobic electrophiles. Acts on 1,2- epoxy-3-(4-nitrophenoxy)propane, phenethylisothiocyanate 4- nitrobenzyl chloride and 4-nitrophenethyl bromide. Displays glutathione peroxidase activity with cumene hydroperoxide (240 aa)	0.165
Quercitrin	GSTT2	glutathione S-transferase theta 2; Conjugation of reduced glutathione to a wide number of exogenous and endogenous hydrophobic electrophiles. Has a sulfatase activity (244 aa)	0.165
Quercitrin	DECR1	2,4-dienoyl CoA reductase 1, mitochondrial; Auxiliary enzyme of beta-oxidation. It participates in the metabolism of unsaturated fatty enoyl-CoA esters having double bonds in both even- and odd-numbered positions. Catalyzes the NADP-dependent reduction of 2,4-dienoyl-CoA to yield trans-3- enoyl-CoA (335 aa)	0.159
Quercitrin	EZH2	enhancer of zeste homolog 2 (Drosophila) (751 aa)	0.156
Quercitrin	SHD	Src homology 2 domain containing transforming protein D; May function as an adapter protein (By similarity) (340 aa)	0.155
Quercitrin	SHB	Src homology 2 domain containing adaptor protein B; Adapter protein which regulates several signal transduction cascades by linking activated receptors to downstream signaling components. May play a role in angiogenesis by regulating FGFR1, VEGFR2 and PDGFR signaling. May also play a role in T-cell antigen receptor/TCR signaling, interleukin-2 signaling, apoptosis and neuronal cells differentiati…	0.155
Quercitrin	SHF	Src homology 2 domain containing F; Adapter protein which may play a role in the regulation of apoptosis in response to PDGF (423 aa)	0.155
Quercitrin	DHFR	dihydrofolate reductase; Key enzyme in folate metabolism. Contributes to the de novo mitochondrial thymidylate biosynthesis pathway. Catalyzes an essential reaction for de novo glycine and purine synthesis, and for DNA precursor synthesis. Binds its own mRNA and that of DHFRL1 (187 aa)	0.154
Quercitrin	DHFRL1	dihydrofolate reductase-like 1; Key enzyme in folate metabolism. Contributes to the de novo mitochondrial thymidylate biosynthesis pathway. Required to prevent uracil accumulation in mtDNA. Binds its own mRNA and that of DHFR (187 aa)	0.154
Quercitrin	HDDC3	HD domain containing 3; ppGpp hydrolyzing enzyme involved in starvation response (140 aa)	0.153
Quercitrin	EEF1A1	eukaryotic translation elongation factor 1 alpha 1; This protein promotes the GTP-dependent binding of aminoacyl-tRNA to the A-site of ribosomes during protein biosynthesis. With PARP1 and TXK, forms a complex that acts as a T helper 1 (Th1) cell-specific transcription factor and binds the promoter of IFN-gamma to directly regulate its transcription, and is thus involved importantly in Th1 cytoki…	0.151
Quercitrin	EEF1A2	eukaryotic translation elongation factor 1 alpha 2; This protein promotes the GTP-dependent binding of aminoacyl-tRNA to the A-site of ribosomes during protein biosynthesis (463 aa)	0.151
Quercitrin	LETMD1	LETM1 domain containing 1 (360 aa)	0.15
Rutin	AKR1C3	aldo-keto reductase family 1, member C3 (3-alpha hydroxysteroid dehydrogenase, type II) (323 aa)	0.962
Rutin	P4HB	prolyl 4-hydroxylase, beta polypeptide; This multifunctional protein catalyzes the formation, breakage and rearrangement of disulfide bonds. At the cell surface, seems to act as a reductase that cleaves disulfide bonds of proteins attached to the cell. May therefore cause structural modifications of exofacial proteins. Inside the cell, seems to form/rearrange disulfide bonds of nascent proteins. …	0.83
Rutin	EGFR	epidermal growth factor receptor (1210 aa)	0.817
Rutin	GSR	glutathione reductase; Maintains high levels of reduced glutathione in the cytosol (522 aa)	0.809
Rutin	PRNP	prion protein (253 aa)	0.8
Rutin	CTGF	connective tissue growth factor; Major connective tissue mitoattractant secreted by vascular endothelial cells. Promotes proliferation and differentiation of chondrocytes. Mediates heparin- and divalent cation-dependent cell adhesion in many cell types including fibroblasts, myofibroblasts, endothelial and epithelial cells. Enhances fibroblast growth factor-induced DNA synthesis (349 aa)	0.8
Rutin	SREBF1	sterol regulatory element binding transcription factor 1; Transcriptional activator required for lipid homeostasis. Regulates transcription of the LDL receptor gene as well as the fatty acid and to a lesser degree the cholesterol synthesis pathway (By similarity). Binds to the sterol regulatory element 1 (SRE-1) (5’-ATCACCCCAC-3’). Has dual sequence specificity binding to both an E-box motif (5’-…	0.8
Rutin	HSPA4	heat shock 70kDa protein 4 (840 aa)	0.8
Rutin	ALDH2	aldehyde dehydrogenase 2 family (mitochondrial) (517 aa)	0.8
Rutin	TMPRSS11D	transmembrane protease, serine 11D; May play some biological role in the host defense system on the mucous membrane independently of or in cooperation with other substances in airway mucous or bronchial secretions (418 aa)	0.786
Rutin	FGF2	fibroblast growth factor 2 (basic) (288 aa)	0.786
Rutin	CASP3	caspase 3, apoptosis-related cysteine peptidase; Involved in the activation cascade of caspases responsible for apoptosis execution. At the onset of apoptosis it proteolytically cleaves poly(ADP-ribose) polymerase (PARP) at a ’216-Asp-|-Gly-217’ bond. Cleaves and activates sterol regulatory element binding proteins (SREBPs) between the basic helix-loop- helix leucine zipper domain and the membran…	0.742
Rutin	NOS2	nitric oxide synthase 2, inducible (1153 aa)	0.733
Rutin	CXCL10	chemokine (C-X-C motif) ligand 10; Chemotactic for monocytes and T-lymphocytes. Binds to CXCR3 (98 aa)	0.73
Rutin	IL8	interleukin 8 (99 aa)	0.725
Rutin	CCL2	chemokine (C-C motif) ligand 2; Chemotactic factor that attracts monocytes and basophils but not neutrophils or eosinophils. Augments monocyte anti-tumor activity. Has been implicated in the pathogenesis of diseases characterized by monocytic infiltrates, like psoriasis, rheumatoid arthritis or atherosclerosis. May be involved in the recruitment of monocytes into the arterial wall during the dise…	0.723
Rutin	CASP7	caspase 7, apoptosis-related cysteine peptidase (336 aa)	0.7
Rutin	ARNT	aryl hydrocarbon receptor nuclear translocator; Required for activity of the Ah (dioxin) receptor. This protein is required for the ligand-binding subunit to translocate from the cytosol to the nucleus after ligand binding. The complex then initiates transcription of genes involved in the activation of PAH procarcinogens. The heterodimer with HIF1A or EPAS1/HIF2A functions as a transcriptional re…	0.7
Rutin	MAPK3	mitogen-activated protein kinase 3; Serine/threonine kinase which acts as an essential component of the MAP kinase signal transduction pathway. MAPK1/ERK2 and MAPK3/ERK1 are the 2 MAPKs which play an important role in the MAPK/ERK cascade. They participate also in a signaling cascade initiated by activated KIT and KITLG/SCF. Depending on the cellular context, the MAPK/ERK cascade mediates diverse…	0.7
Rutin	CYP1B1	cytochrome P450, family 1, subfamily B, polypeptide 1; Cytochromes P450 are a group of heme-thiolate monooxygenases. In liver microsomes, this enzyme is involved in an NADPH-dependent electron transport pathway. It oxidizes a variety of structurally unrelated compounds, including steroids, fatty acids, and xenobiotics (543 aa)	0.7
Rutin	AHR	aryl hydrocarbon receptor; Ligand-activated transcriptional activator. Binds to the XRE promoter region of genes it activates. Activates the expression of multiple phase I and II xenobiotic chemical metabolizing enzyme genes (such as the CYP1A1 gene). Mediates biochemical and toxic effects of halogenated aromatic hydrocarbons. Involved in cell-cycle regulation. Likely to play an important role in…	0.7
Rutin	MAPK1	mitogen-activated protein kinase 1; Serine/threonine kinase which acts as an essential component of the MAP kinase signal transduction pathway. MAPK1/ERK2 and MAPK3/ERK1 are the 2 MAPKs which play an important role in the MAPK/ERK cascade. They participate also in a signaling cascade initiated by activated KIT and KITLG/SCF. Depending on the cellular context, the MAPK/ERK cascade mediates diverse…	0.7
Rutin	ACHE	acetylcholinesterase (617 aa)	0.68
Rutin	NOS1	nitric oxide synthase 1 (neuronal); Produces nitric oxide (NO) which is a messenger molecule with diverse functions throughout the body. In the brain and peripheral nervous system, NO displays many properties of a neurotransmitter. Probably has nitrosylase activity and mediates cysteine S-nitrosylation of cytoplasmic target proteins such SRR (1468 aa)	0.596
Rutin	NOS3	nitric oxide synthase 3 (endothelial cell); Produces nitric oxide (NO) (By similarity) (1203 aa)	0.596
Rutin	ADRA2C	adrenoceptor alpha 2C; Alpha-2 adrenergic receptors mediate the catecholamine- induced inhibition of adenylate cyclase through the action of G proteins (462 aa)	0.521
Rutin	ADRA2A	adrenoceptor alpha 2A; Alpha-2 adrenergic receptors mediate the catecholamine- induced inhibition of adenylate cyclase through the action of G proteins. The rank order of potency for agonists of this receptor is oxymetazoline > clonidine > epinephrine > norepinephrine > phenylephrine > dopamine > p-synephrine > p-tyramine > serotonin = p-octopamine. For antagonists, the rank order is yohimbine > …	0.521
Rutin	CAT	catalase; Occurs in almost all aerobically respiring organisms and serves to protect cells from the toxic effects of hydrogen peroxide. Promotes growth of cells including T-cells, B-cells, myeloid leukemia cells, melanoma cells, mastocytoma cells and normal and transformed fibroblast cells (527 aa)	0.499
Rutin	CHRM5	cholinergic receptor, muscarinic 5; The muscarinic acetylcholine receptor mediates various cellular responses, including inhibition of adenylate cyclase, breakdown of phosphoinositides and modulation of potassium channels through the action of G proteins. Primary transducing effect is Pi turnover (532 aa)	0.49
Rutin	POR	P450 (cytochrome) oxidoreductase; This enzyme is required for electron transfer from NADP to cytochrome P450 in microsomes. It can also provide electron transfer to heme oxygenase and cytochrome B5 (680 aa)	0.457
Rutin	MTRR	5-methyltetrahydrofolate-homocysteine methyltransferase reductase; Involved in the reductive regeneration of cob(I)alamin cofactor required for the maintenance of methionine synthase in a functional state (725 aa)	0.457
Rutin	FOXC1	forkhead box C1; Binding of FREAC-3 and FREAC-4 to their cognate sites results in bending of the DNA at an angle of 80-90 degrees. Regulates FOXO1 through binding to a conserved element, 5’- GTAAACAAA-3’ in its promoter region, implicating FOXC1 as an important regulator of cell viability and resistance to oxidative stress in the eye (553 aa)	0.45
Rutin	FOXC2	forkhead box C2 (MFH-1, mesenchyme forkhead 1); Transcriptional activator. Might be involved in the formation of special mesenchymal tissues (501 aa)	0.45
Rutin	FGF12	fibroblast growth factor 12; Probably involved in nervous system development and function (243 aa)	0.355
Rutin	FGF16	fibroblast growth factor 16 (116 aa)	0.355
Rutin	FGF9	fibroblast growth factor 9 (glia-activating factor); Plays an important role in the regulation of embryonic development, cell proliferation, cell differentiation and cell migration. May have a role in glial cell growth and differentiation during development, gliosis during repair and regeneration of brain tissue after damage, differentiation and survival of neuronal cells, and growth stimulation …	0.355
Rutin	FGF14	fibroblast growth factor 14; Probably involved in nervous system development and function (252 aa)	0.355
Rutin	FGF13	fibroblast growth factor 13; Microtubule-binding protein which directly binds tubulin and is involved in both polymerization and stabilization of microtubules. Through its action on microtubules, may participate to the refinement of axons by negatively regulating axonal and leading processes branching. Plays a crucial role in neuron polarization and migration in the cerebral cortex and the hippoc…	0.355
Rutin	FGF17	fibroblast growth factor 17; Plays an important role in the regulation of embryonic development and as signaling molecule in the induction and patterning of the embryonic brain. Required for normal brain development (216 aa)	0.355
Rutin	FGF1	fibroblast growth factor 1 (acidic); Plays an important role in the regulation of cell survival, cell division, angiogenesis, cell differentiation and cell migration. Functions as potent mitogen in vitro (155 aa)	0.355
Rutin	FGF3	fibroblast growth factor 3; Plays an important role in the regulation of embryonic development, cell proliferation, and cell differentiation. Required for normal ear development (239 aa)	0.355
Rutin	FGF8	fibroblast growth factor 8 (androgen-induced); Plays an important role in the regulation of embryonic development, cell proliferation, cell differentiation and cell migration. Required for normal brain, eye, ear and limb development during embryogenesis. Required for normal development of the gonadotropin-releasing hormone (GnRH) neuronal system (244 aa)	0.355
Rutin	FGF5	fibroblast growth factor 5; Plays an important role in the regulation of cell proliferation and cell differentiation. Required for normal regulation of the hair growth cycle. Functions as an inhibitor of hair elongation by promoting progression from anagen, the growth phase of the hair follicle, into catagen the apoptosis-induced regression phase (By similarity) (268 aa)	0.355
Rutin	FGF19	fibroblast growth factor 19; Involved in the suppression of bile acid biosynthesis through down-regulation of CYP7A1 expression, following positive regulation of the JNK and ERK1/2 cascades. Stimulates glucose uptake in adipocytes. Activity requires the presence of KLB and FGFR4 (216 aa)	0.355
Rutin	FGF11	fibroblast growth factor 11; Probably involved in nervous system development and function (225 aa)	0.355
Rutin	FGF18	fibroblast growth factor 18; Plays an important role in the regulation of cell proliferation, cell differentiation and cell migration. Required for normal ossification and bone development. Stimulates hepatic and intestinal proliferation (207 aa)	0.355
Rutin	FGF7	fibroblast growth factor 7; Plays an important role in the regulation of embryonic development, cell proliferation and cell differentiation. Required for normal branching morphogenesis. Growth factor active on keratinocytes. Possible major paracrine effector of normal epithelial cell proliferation (194 aa)	0.355
Rutin	FGF10	fibroblast growth factor 10; Plays an important role in the regulation of embryonic development, cell proliferation and cell differentiation. Required for normal branching morphogenesis. May play a role in wound healing (208 aa)	0.355
Rutin	FGF23	fibroblast growth factor 23; Regulator of phosphate homeostasis. Inhibits renal tubular phosphate transport by reducing SLC34A1 levels. Upregulates EGR1 expression in the presence of KL (By similarity). Acts directly on the parathyroid to decrease PTH secretion (By similarity). Regulator of vitamin-D metabolism. Negatively regulates osteoblast differentiation and matrix mineralization (251 aa)	0.355
Rutin	FGF6	fibroblast growth factor 6; Plays an important role in the regulation of cell proliferation, cell differentiation, angiogenesis and myogenesis, and is required for normal muscle regeneration (208 aa)	0.355
Rutin	FGF21	fibroblast growth factor 21; Stimulates glucose uptake in differentiated adipocytes via the induction of glucose transporter SLC2A1/GLUT1 expression (but not SLC2A4/GLUT4 expression). Activity requires the presence of KLB (209 aa)	0.355
Rutin	FGF22	fibroblast growth factor 22; Plays a role in the fasting response, glucose homeostasis, lipolysis and lipogenesis. Can stimulate cell proliferation (in vitro). May be involved in hair development (170 aa)	0.355
Rutin	FGF20	fibroblast growth factor 20; Neurotrophic factor that regulates central nervous development and function (211 aa)	0.355
Rutin	FGF4	fibroblast growth factor 4; Plays an important role in the regulation of embryonic development, cell proliferation, and cell differentiation. Required for normal limb and cardiac valve development during embryogenesis (206 aa)	0.355
Rutin	CHCHD7	coiled-coil-helix-coiled-coil-helix domain containing 7 (110 aa)	0.339
Rutin	F12	coagulation factor XII (Hageman factor); Factor XII is a serum glycoprotein that participates in the initiation of blood coagulation, fibrinolysis, and the generation of bradykinin and angiotensin. Prekallikrein is cleaved by factor XII to form kallikrein, which then cleaves factor XII first to alpha-factor XIIa and then trypsin cleaves it to beta- factor XIIa. Alpha-factor XIIa activates factor …	0.338
Rutin	NDOR1	NADPH dependent diflavin oxidoreductase 1; Oxidoreductase that catalyzes the NADP-dependent reduction of cytochrome c and one-electron acceptors, such as doxorubicin, potassium ferricyanide and menadione (in vitro) (606 aa)	0.335
Rutin	TYW1	tRNA-yW synthesizing protein 1 homolog (S. cerevisiae); Probable component of the wybutosine biosynthesis pathway. Wybutosine is a hyper modified guanosine with a tricyclic base found at the 3’-position adjacent to the anticodon of eukaryotic phenylalanine tRNA (By similarity) (732 aa)	0.335
Rutin	MAP2K4	mitogen-activated protein kinase kinase 4; Dual specificity protein kinase which acts as an essential component of the MAP kinase signal transduction pathway. Essential component of the stress-activated protein kinase/c-Jun N-terminal kinase (SAP/JNK) signaling pathway. With MAP2K7/MKK7, is the one of the only known kinase to directly activate the stress-activated protein kinase/c-Jun N-terminal …	0.333
Rutin	CCNE2	cyclin E2; Essential for the control of the cell cycle at the late G1 and early S phase (404 aa)	0.331
Rutin	MTOR	mechanistic target of rapamycin (serine/threonine kinase); Serine/threonine protein kinase which is a central regulator of cellular metabolism, growth and survival in response to hormones, growth factors, nutrients, energy and stress signals. Functions as part of 2 structurally and functionally distinct signaling complexes mTORC1 and mTORC2 (mTOR complex 1 and 2). Activated mTORC1 up-regulates pr…	0.331
Rutin	TGM4	transglutaminase 4 (prostate); Associated with the mammalian reproductive process. Catalyzes the cross-linking of proteins and the conjugation of polyamines to specific proteins in the seminal tract (684 aa)	0.296
Rutin	BCHE	butyrylcholinesterase; Esterase with broad substrate specificity. Contributes to the inactivation of the neurotransmitter acetylcholine. Can degrade neurotoxic organophosphate esters (602 aa)	0.294
Rutin	CDC25A	cell division cycle 25 homolog A (S. pombe); Tyrosine protein phosphatase which functions as a dosage-dependent inducer of mitotic progression. Directly dephosphorylates CDK1 and stimulates its kinase activity. Also dephosphorylates CDK2 in complex with cyclin E, in vitro (524 aa)	0.292
Rutin	AASDHPPT	aminoadipate-semialdehyde dehydrogenase-phosphopantetheinyl transferase; Catalyzes the post-translational modification of target proteins by phosphopantetheine. Can transfer the 4’- phosphopantetheine moiety from coenzyme A to a serine residue of a broad range of acceptors, such as the acyl carrier domain of FASN (309 aa)	0.283
Rutin	GPX2	glutathione peroxidase 2 (gastrointestinal); Could play a major role in protecting mammals from the toxicity of ingested organic hydroperoxides. Tert-butyl hydroperoxide, cumene hydroperoxide and linoleic acid hydroperoxide but not phosphatidycholine hydroperoxide, can act as acceptors (190 aa)	0.281
Rutin	CYP1A1	cytochrome P450, family 1, subfamily A, polypeptide 1; Cytochromes P450 are a group of heme-thiolate monooxygenases. In liver microsomes, this enzyme is involved in an NADPH-dependent electron transport pathway. It oxidizes a variety of structurally unrelated compounds, including steroids, fatty acids, and xenobiotics (512 aa)	0.28
Rutin	GPX1	glutathione peroxidase 1; Protects the hemoglobin in erythrocytes from oxidative breakdown (203 aa)	0.28
Rutin	FOXD1	forkhead box D1; Transcription factor required for formation of positional identity in the developing retina, regionalization of the optic chiasm and morphogenesis of the kidney. Can neuralize ectodermal cells directly (By similarity) (459 aa)	0.273
Rutin	FOXR2	forkhead box R2 (311 aa)	0.273
Rutin	FOXI2	forkhead box I2; Possible transcriptional activator (By similarity) (318 aa)	0.273
Rutin	FOXD4	forkhead box D4 (439 aa)	0.273
Rutin	FOXO1	forkhead box O1; Transcription factor that is the main target of insulin signaling and regulates metabolic homeostasis in response to oxidative stress. Binds to the insulin response element (IRE) with consensus sequence 5’-TT[G/A]TTTTG-3’ and the related Daf-16 family binding element (DBE) with consensus sequence 5’- TT[G/A]TTTAC-3’. Activity suppressed by insulin. Main regulator of redox balance…	0.273
Rutin	FOXD4L2	forkhead box D4-like 2 (416 aa)	0.273
Rutin	FOXD4L6	forkhead box D4-like 6 (417 aa)	0.273
Rutin	FOXD4L5	forkhead box D4-like 5 (416 aa)	0.273
Rutin	FOXD4L4	forkhead box D4-like 4 (416 aa)	0.273
Rutin	FOXH1	forkhead box H1; Transcriptional activator. Recognizes and binds to the DNA sequence 5’-TGT[GT][GT]ATT-3’. Required for induction of the goosecoid (GSC) promoter by TGF-beta or activin signaling. Forms a transcriptionally active complex containing FOXH1/SMAD2/SMAD4 on a site on the GSC promoter called TARE (TGF-beta/activin response element) (365 aa)	0.273
Rutin	FOXS1	forkhead box S1; Transcriptional repressor that suppresses transcription from the FASLG, FOXO3 and FOXO4 promoters. May have a role in the organization of the testicular vasculature (By similarity) (330 aa)	0.273
Rutin	FOXE1	forkhead box E1 (thyroid transcription factor 2); Probable transcription factor. Could be involved in thyroid gland organogenesis (373 aa)	0.273
Rutin	FOXO4	forkhead box O4; Transcription factor involved in the regulation of the insulin signaling pathway. Binds to insulin-response elements (IREs) and can activate transcription of IGFBP1. Down-regulates expression of HIF1A and suppresses hypoxia-induced transcriptional activation of HIF1A-modulated genes. Also involved in negative regulation of the cell cycle. Involved in increased proteasome activity…	0.273
Rutin	FOXO6	forkhead box O6; Transcriptional activator (By similarity) (559 aa)	0.273
Rutin	FOXD3	forkhead box D3; Binds to the consensus sequence 5’-A[AT]T[AG]TTTGTTT-3’ and acts as a transcriptional repressor. Also acts as a transcriptional activator. Promotes development of neural crest cells from neural tube progenitors. Restricts neural progenitor cells to the neural crest lineage while suppressing interneuron differentiation. Required for maintenance of pluripotent cells in the pre-impl…	0.273
Rutin	FOXJ3	forkhead box J3 (622 aa)	0.273
Rutin	FOXN2	forkhead box N2; Binds to the purine-rich region in HTLV-I LTR (431 aa)	0.273
Rutin	FOXM1	forkhead box M1; Transcriptional factor regulating the expression of cell cycle genes essential for DNA replication and mitosis. Plays a role in the control of cell proliferation. Plays also a role in DNA breaks repair participating in the DNA damage checkpoint response (801 aa)	0.273
Rutin	FOXD4L3	forkhead box D4-like 3 (417 aa)	0.273
Rutin	FOXO3	forkhead box O3; Transcriptional activator which triggers apoptosis in the absence of survival factors, including neuronal cell death upon oxidative stress. Recognizes and binds to the DNA sequence 5’-[AG]TAAA[TC]A-3’. Participates in post-transcriptional regulation of MYC- following phosphorylation by MAPKAPK5, promotes induction of miR-34b and miR-34c expression, 2 post- transcriptional regulat…	0.273
Rutin	FOXG1	forkhead box G1; Transcription repression factor which plays an important role in the establishment of the regional subdivision of the developing brain and in the development of the telencephalon (489 aa)	0.273
Rutin	FOXK2	forkhead box K2; Recognizes the core sequence 5’-TAAACA-3’. Binds to NFAT-like motifs (purine-rich) in the IL2 promoter. Also binds to HIV-1 long terminal repeat. May be involved in both positive and negative regulation of important viral and cellular promoter elements (660 aa)	0.273
Rutin	FOXD2	forkhead box D2; Probable transcription factor involved in embryogenesis and somatogenesis (By similarity) (495 aa)	0.273
Rutin	FOXE3	forkhead box E3 (319 aa)	0.273
Rutin	FOXL2	forkhead box L2; Transcriptional regulator. Critical factor essential for ovary differentiation and maintenance, and repression of the genetic program for somatic testis determination. Prevents trans- differentiation of ovary to testis through transcriptional repression of the Sertoli cell-promoting gene SOX9 (By similarity). Has apoptotic activity in ovarian cells. Suppresses ESR1-mediated trans…	0.273
Rutin	FOXK1	forkhead box K1; Transcriptional regulator that binds to the upstream enhancer region (CCAC box) of myoglobin gene. Has a role in myogenic differentiation and in remodeling processes of adult muscles that occur in response to physiological stimuli (By similarity) (733 aa)	0.273
Rutin	FOXL1	forkhead box L1; Transcription factor required for proper proliferation and differentiation in the gastrointestinal epithelium. Target gene of the hedgehog (Hh) signaling pathway via GLI2 AND GLI3 transcription factors (By similarity) (345 aa)	0.273
Rutin	FOXJ1	forkhead box J1; May play an important role in cell fate determination during lung development and in spermatogenesis (By similarity) (421 aa)	0.273
Rutin	FOXR1	forkhead box R1 (292 aa)	0.273
Rutin	FOXI1	forkhead box I1; Transcriptional activator required for the development of normal hearing, sense of balance and kidney function. Required for the expression of SLC26A4/PDS, JAG1 and COCH in a subset of epithelial cells and the development of the endolymphatic system in the inner ear. Also required for the expression of SLC4A1/AE1, SLC4A9/AE4, ATP6V1B1 and the differentiation of intercalated cells…	0.273
Rutin	FOXD4L1	forkhead box D4-like 1 (408 aa)	0.273
Rutin	FOXN4	forkhead box N4 (517 aa)	0.273
Rutin	FOXQ1	forkhead box Q1; Plays a role in hair follicle differentiation (By similarity) (403 aa)	0.273
Rutin	FOXF1	forkhead box F1; Probable transcription activator for a number of lung- specific genes (379 aa)	0.273
Rutin	FOXN3	forkhead box N3; Acts as a transcriptional repressor. May be involved in DNA damage-inducible cell cycle arrests (checkpoints) (490 aa)	0.273
Rutin	FOXF2	forkhead box F2; Probable transcription activator for a number of lung- specific genes (444 aa)	0.273
Rutin	FOXN1	forkhead box N1; Transcriptional regulator involved in development (648 aa)	0.273
Rutin	FOXJ2	forkhead box J2; Transcriptional activator. Able to bind to two different type of DNA binding sites. Isoform FOXJ2.L behaves as a more potent transactivator than FOXJ2.S (574 aa)	0.273
Rutin	CYP4V2	cytochrome P450, family 4, subfamily V, polypeptide 2; Catalyzes the omega-hydroxylation of medium-chain saturated fatty acids such as laurate, myristate and palmitate in an NADPH-dependent pathway. The substrate specificity is higher for myristate > laurate > palmitate (C14>C16>C12). May have a role in fatty acid and steroid metabolism in the eye (525 aa)	0.264
Rutin	CYP4B1	cytochrome P450, family 4, subfamily B, polypeptide 1; Cytochromes P450 are a group of heme-thiolate monooxygenases. In liver microsomes, this enzyme is involved in an NADPH-dependent electron transport pathway. It oxidizes a variety of structurally unrelated compounds, including steroids, fatty acids, and xenobiotics (512 aa)	0.264
Rutin	CYP4X1	cytochrome P450, family 4, subfamily X, polypeptide 1 (509 aa)	0.264
Rutin	CYP4A22	cytochrome P450, family 4, subfamily A, polypeptide 22; Catalyzes the omega- and (omega-1)-hydroxylation of various fatty acids such as laurate and palmitate. Shows no activity towards arachidonic acid and prostaglandin A1. Lacks functional activity in the kidney and does not contribute to renal 20-hydroxyeicosatetraenoic acid (20-HETE) biosynthesis (519 aa)	0.264
Rutin	CYP4Z1	cytochrome P450, family 4, subfamily Z, polypeptide 1 (505 aa)	0.264
Rutin	CYP4F12	cytochrome P450, family 4, subfamily F, polypeptide 12; Catalyzes leukotriene B4 omega-hydroxylation and arachidonic acid omega-hydroxylation but with an activity much lower than that of CYP4F2. Catalyzes the hydroxylation of the antihistamine ebastine (524 aa)	0.264
Rutin	CYP4A11	cytochrome P450, family 4, subfamily A, polypeptide 11; Catalyzes the omega- and (omega-1)-hydroxylation of various fatty acids such as laurate, myristate and palmitate. Has little activity toward prostaglandins A1 and E1. Oxidizes arachidonic acid to 20-hydroxyeicosatetraenoic acid (20-HETE) (519 aa)	0.264
Rutin	CYP4F22	cytochrome P450, family 4, subfamily F, polypeptide 22 (531 aa)	0.264
Rutin	CYP4F11	cytochrome P450, family 4, subfamily F, polypeptide 11 (524 aa)	0.264
Rutin	CYP4F2	cytochrome P450, family 4, subfamily F, polypeptide 2; Cytochromes P450 are a group of heme-thiolate monooxygenases. In liver microsomes, this enzyme is involved in an NADPH-dependent electron transport pathway. It oxidizes a variety of structurally unrelated compounds, including steroids, fatty acids, and xenobiotics (520 aa)	0.264
Rutin	CYP4F3	cytochrome P450, family 4, subfamily F, polypeptide 3; Cytochromes P450 are a group of heme-thiolate monooxygenases. This enzyme requires molecular oxygen and NADPH for the omega-hydroxylation of LTB4, a potent chemoattractant for polymorphonuclear leukocytes (520 aa)	0.264
Rutin	ITGB3	integrin, beta 3 (platelet glycoprotein IIIa, antigen CD61); Integrin alpha-V/beta-3 is a receptor for cytotactin, fibronectin, laminin, matrix metalloproteinase-2, osteopontin, osteomodulin, prothrombin, thrombospondin, vitronectin and von Willebrand factor. Integrin alpha-IIb/beta-3 is a receptor for fibronectin, fibrinogen, plasminogen, prothrombin, thrombospondin and vitronectin. Integrins al…	0.262
Rutin	TBXAS1	thromboxane A synthase 1 (platelet) (580 aa)	0.258
Rutin	CYP3A4	cytochrome P450, family 3, subfamily A, polypeptide 4; Cytochromes P450 are a group of heme-thiolate monooxygenases. In liver microsomes, this enzyme is involved in an NADPH-dependent electron transport pathway. It performs a variety of oxidation reactions (e.g. caffeine 8-oxidation, omeprazole sulphoxidation, midazolam 1’-hydroxylation and midazolam 4- hydroxylation) of structurally unrelated co…	0.258
Rutin	CYP3A7	cytochrome P450, family 3, subfamily A, polypeptide 7; Cytochromes P450 are a group of heme-thiolate monooxygenases. In liver microsomes, this enzyme is involved in an NADPH-dependent electron transport pathway. It oxidizes a variety of structurally unrelated compounds, including steroids, fatty acids, and xenobiotics (503 aa)	0.258
Rutin	CYP3A5	cytochrome P450, family 3, subfamily A, polypeptide 5; Cytochromes P450 are a group of heme-thiolate monooxygenases. In liver microsomes, this enzyme is involved in an NADPH-dependent electron transport pathway. It oxidizes a variety of structurally unrelated compounds, including steroids, fatty acids, and xenobiotics (502 aa)	0.258
Rutin	KLK11	kallikrein-related peptidase 11; Possible multifunctional protease. Efficiently cleaves ’bz-Phe-Arg-4-methylcoumaryl-7-amide’, a kallikrein substrate, and weakly cleaves other substrates for kallikrein and trypsin. Cleaves synthetic peptides after arginine but not lysine residues (282 aa)	0.256
Rutin	KLK13	kallikrein-related peptidase 13 (277 aa)	0.256
Rutin	KLK15	kallikrein-related peptidase 15; Protease whose physiological substrate is not yet known (256 aa)	0.256
Rutin	CTRL	chymotrypsin-like (264 aa)	0.256
Rutin	PRSS58	protease, serine, 58 (241 aa)	0.256
Rutin	HPR	haptoglobin-related protein (348 aa)	0.256
Rutin	TMPRSS13	transmembrane protease, serine 13 (567 aa)	0.256
Rutin	PRSS46	protease, serine, 46 (174 aa)	0.256
Rutin	CFB	complement factor B (764 aa)	0.256
Rutin	TMPRSS4	transmembrane protease, serine 4; Probable protease. Seems to be capable of activating ENaC (By similarity) (437 aa)	0.256
Rutin	TMPRSS7	transmembrane protease, serine 7; Serine protease which preferentially hydrolyzes peptides with Arg at the P1 position (By similarity) (717 aa)	0.256
Rutin	ENSG00000244255	Complement factor B Ba fragment; Uncharacterized protein; cDNA FLJ55673, highly similar to Complement factor B (1266 aa)	0.256
Rutin	PRSS45	protease, serine, 45 (228 aa)	0.256
Rutin	PRSS42	protease, serine, 42 (293 aa)	0.256
Rutin	PRSS48	protease, serine, 48 (328 aa)	0.256
Rutin	ENSG00000183292	Uncharacterized protein (160 aa)	0.256
Rutin	ENSG00000184761	Uncharacterized protein (149 aa)	0.256
Rutin	F11	coagulation factor XI; Factor XI triggers the middle phase of the intrinsic pathway of blood coagulation by activating factor IX (625 aa)	0.256
Rutin	MASP2	mannan-binding lectin serine peptidase 2 (686 aa)	0.256
Rutin	TMPRSS2	transmembrane protease, serine 2 (529 aa)	0.256
Rutin	TMPRSS12	transmembrane (C-terminal) protease, serine 12 (348 aa)	0.256
Rutin	CFI	complement factor I; Responsible for cleaving the alpha-chains of C4b and C3b in the presence of the cofactors C4-binding protein and factor H respectively (583 aa)	0.256
Rutin	KLK7	kallikrein-related peptidase 7; May catalyze the degradation of intercellular cohesive structures in the cornified layer of the skin in the continuous shedding of cells from the skin surface. Specific for amino acid residues with aromatic side chains in the P1 position. SCCE cleaves insulin B chain at ’6-Leu-|-Cys-7’, ’16-Tyr-|-Leu-17’, ’25-Phe-|-Tyr-26’ and ’26-Tyr-|-Thr-27’. Could play a role i…	0.256
Rutin	KLK8	kallikrein-related peptidase 8 (305 aa)	0.256
Rutin	HGFAC	HGF activator; Activates hepatocyte growth factor (HGF) by converting it from a single chain to a heterodimeric form (655 aa)	0.256
Rutin	KLK9	kallikrein-related peptidase 9 (250 aa)	0.256
Rutin	CTRC	chymotrypsin C (caldecrin); Has chymotrypsin-type protease activity and hypocalcemic activity (268 aa)	0.256
Rutin	CELA2B	chymotrypsin-like elastase family, member 2B; Acts upon elastin (269 aa)	0.256
Rutin	PROZ	protein Z, vitamin K-dependent plasma glycoprotein; Appears to assist hemostasis by binding thrombin and promoting its association with phospholipid vesicles. Inhibits activity of the coagulation protease factor Xa in the presence of SERPINA10, calcium and phospholipids (400 aa)	0.256
Rutin	PRSS38	protease, serine, 38 (326 aa)	0.256
Rutin	CTRB1	chymotrypsinogen B1 (263 aa)	0.256
Rutin	PRSS3	protease, serine, 3; Digestive protease specialized for the degradation of trypsin inhibitors. In the ileum, may be involved in defensin processing, including DEFA5 (304 aa)	0.256
Rutin	CELA2A	chymotrypsin-like elastase family, member 2A; Acts upon elastin (269 aa)	0.256
Rutin	TMPRSS11F	transmembrane protease, serine 11F; Probable serine protease (By similarity) (438 aa)	0.256
Rutin	HP	haptoglobin; As a result of hemolysis, hemoglobin is found to accumulate in the kidney and is secreted in the urine. Haptoglobin captures, and combines with free plasma hemoglobin to allow hepatic recycling of heme iron and to prevent kidney damage. Haptoglobin also acts as an Antimicrobial; Antioxidant, has antibacterial activity and plays a role in modulating many aspects of the acute phase res…	0.256
Rutin	TPSAB1	tryptase alpha/beta 1; Tryptase is the major neutral protease present in mast cells and is secreted upon the coupled activation-degranulation response of this cell type. Has an immunoprotective role during bacterial infection. Required to efficiently combat K.pneumoniae infection (By similarity) (275 aa)	0.256
Rutin	CELA3B	chymotrypsin-like elastase family, member 3B; Efficient protease with alanine specificity but only little elastolytic activity (270 aa)	0.256
Rutin	KLK5	kallikrein-related peptidase 5; May be involved in desquamation (293 aa)	0.256
Rutin	TMPRSS6	transmembrane protease, serine 6 (811 aa)	0.256
Rutin	TMPRSS11A	transmembrane protease, serine 11A; Probable serine protease which may play a role in cellular senescence. Overexpression inhibits cell growth and induce G1 cell cycle arrest (421 aa)	0.256
Rutin	PRSS55	protease, serine, 55; Probable serine protease (By similarity) (352 aa)	0.256
Rutin	CFD	complement factor D (adipsin); Factor D cleaves factor B when the latter is complexed with factor C3b, activating the C3bbb complex, which then becomes the C3 convertase of the alternate pathway. Its function is homologous to that of C1s in the classical pathway (253 aa)	0.256
Rutin	TMPRSS11B	transmembrane protease, serine 11B; Probable serine protease (By similarity) (416 aa)	0.256
Rutin	TMPRSS9	transmembrane protease, serine 9; Serase-1 and serase-2 are serine proteases that hydrolyze the peptides N-t-Boc-Gln-Ala-Arg-AMC and N-t-Boc-Gln- Gly-Arg-AMC. In contrast, N-t-Boc-Ala-Phe-Lys-AMC and N-t-Boc-Ala- Pro-Ala-AMC are not significantly hydrolyzed (1059 aa)	0.256
Rutin	C1S	complement component 1, s subcomponent (688 aa)	0.256
Rutin	PRSS57	protease, serine, 57 (283 aa)	0.256
Rutin	OVCH1	ovochymase 1 (1134 aa)	0.256
Rutin	PRSS50	protease, serine, 50; May be involved in proteolysis through its threonine endopeptidase activity (385 aa)	0.256
Rutin	KLK4	kallikrein-related peptidase 4; Involved in enamel formation (254 aa)	0.256
Rutin	PRSS8	protease, serine, 8; Possesses a trypsin-like cleavage specificity with a preference for poly-basic substrates. Stimulates epithelial sodium channel (ENaC) activity through activating cleavage of the gamma subunits (SCNN1G) (343 aa)	0.256
Rutin	KLK3	kallikrein-related peptidase 3; Hydrolyzes semenogelin-1 thus leading to the liquefaction of the seminal coagulum (261 aa)	0.256
Rutin	KLK2	kallikrein-related peptidase 2; Glandular kallikreins cleave Met-Lys and Arg-Ser bonds in kininogen to release Lys-bradykinin (261 aa)	0.256
Rutin	KLK10	kallikrein-related peptidase 10; Has a tumor-suppressor role for NES1 in breast and prostate cancer (276 aa)	0.256
Rutin	KLK6	kallikrein-related peptidase 6; Serine protease which exhibits a preference for Arg over Lys in the substrate P1 position and for Ser or Pro in the P2 position. Shows activity against amyloid precursor protein, myelin basic protein, gelatin, casein and extracellular matrix proteins such as fibronectin, laminin, vitronectin and collagen. Degrades alpha-synuclein and prevents its polymerization, in…	0.256
Rutin	PRSS1	protease, serine, 1 (trypsin 1) (247 aa)	0.256
Rutin	TMPRSS11E	transmembrane protease, serine 11E; Serine protease which possesses both gelatinolytic and caseinolytic activities. Shows a preference for Arg in the P1 position (By similarity) (423 aa)	0.256
Rutin	PRSS27	protease, serine 27 (290 aa)	0.256
Rutin	CTRB2	chymotrypsinogen B2 (263 aa)	0.256
Rutin	KLK1	kallikrein 1; Glandular kallikreins cleave Met-Lys and Arg-Ser bonds in kininogen to release Lys-bradykinin (262 aa)	0.256
Rutin	TMPRSS5	transmembrane protease, serine 5; May play a role in hearing (457 aa)	0.256
Rutin	C2	complement component 2 (752 aa)	0.256
Rutin	PRSS37	protease, serine, 37 (235 aa)	0.256
Rutin	PRSS12	protease, serine, 12 (neurotrypsin, motopsin); Plays a role in neuronal plasticity and the proteolytic action may subserve structural reorganizations associated with learning and memory operations (By similarity) (875 aa)	0.256
Rutin	MASP1	mannan-binding lectin serine peptidase 1 (C4/C2 activating component of Ra-reactive factor) (728 aa)	0.256
Rutin	PRSS33	protease, serine, 33; Serine protease that has amidolytic activity, cleaving its substrates before Arg residues (280 aa)	0.256
Rutin	CELA1	chymotrypsin-like elastase family, member 1; Acts upon elastin (258 aa)	0.256
Rutin	TMPRSS3	transmembrane protease, serine 3; Probable serine protease that play a role in hearing. Acts as a permissive factor for cochlear hair cells survival and activation at the onset of hearing and is required for saccular hair cell survival (By similarity). Activates ENaC (in vitro) (454 aa)	0.256
Rutin	C1R	complement component 1, r subcomponent (668 aa)	0.256
Rutin	CELA3A	chymotrypsin-like elastase family, member 3A; Efficient protease with alanine specificity but only little elastolytic activity (270 aa)	0.256
Rutin	TMPRSS15	transmembrane protease, serine 15; Responsible for initiating activation of pancreatic proteolytic proenzymes (trypsin, chymotrypsin and carboxypeptidase A). It catalyzes the conversion of trypsinogen to trypsin which in turn activates other proenzymes including chymotrypsinogen, procarboxypeptidases, and proelastases (1019 aa)	0.256
Rutin	PRSS53	protease, serine, 53; In vitro can degrade the fibrinogen alpha chain of as well as pro-urokinase-type plasminogen activator (553 aa)	0.256
Rutin	ST14	suppression of tumorigenicity 14 (colon carcinoma); Degrades extracellular matrix. Proposed to play a role in breast cancer invasion and metastasis. Exhibits trypsin-like activity as defined by cleavage of synthetic substrates with Arg or Lys as the P1 site (855 aa)	0.256
Rutin	PAMR1	peptidase domain containing associated with muscle regeneration 1; May play a role in regeneration of skeletal muscle (By similarity) (737 aa)	0.256
Rutin	HABP2	hyaluronan binding protein 2; Cleaves the alpha-chain at multiple sites and the beta- chain between ’Lys-53’ and ’Lys-54’ but not the gamma-chain of fibrinogen and therefore does not initiate the formation of the fibrin clot and does not cause the fibrinolysis directly. It does not cleave (activate) prothrombin and plasminogen but converts the inactive single chain urinary plasminogen activator (…	0.256
Rutin	GZMA	granzyme A (granzyme 1, cytotoxic T-lymphocyte-associated serine esterase 3); This enzyme is necessary for target cell lysis in cell- mediated immune responses. It cleaves after Lys or Arg. Cleaves APEX1 after ’Lys-31’ and destroys its oxidative repair activity. Involved in apoptosis (262 aa)	0.256
Rutin	CORIN	corin, serine peptidase; Serine-type endopeptidase involved in atrial natriuretic peptide hormone (NPPA) processing. Converts through proteolytic cleavage the non-functional propeptide NPPA into the active hormone, thereby regulating blood pressure in heart and promoting natriuresis, diuresis and vasodilation. Proteolytic cleavage of pro-NPPA also plays a role in female pregnancy by promoting tro…	0.256
Rutin	PRSS36	protease, serine, 36; Serine protease. Hydrolyzes the peptides N-t-Boc-Gln- Ala-Arg-AMC and N-t-Boc-Gln-Gly-Arg-AMC and, to a lesser extent, N-t-Boc-Ala-Phe-Lys-AMC and N-t-Boc-Val-Leu-Lys-AMC. Has a preference for substrates with an Arg instead of a Lys residue in position P1 (855 aa)	0.256
Rutin	C1RL	complement component 1, r subcomponent-like; Mediates the proteolytic cleavage of HP/haptoglobin in the endoplasmic reticulum (487 aa)	0.256
Rutin	KLKB1	kallikrein B, plasma (Fletcher factor) 1; The enzyme cleaves Lys-Arg and Arg-Ser bonds. It activates, in a reciprocal reaction, factor XII after its binding to a negatively charged surface. It also releases bradykinin from HMW kininogen and may also play a role in the renin-angiotensin system by converting prorenin into renin (638 aa)	0.256
Rutin	GZMM	granzyme M (lymphocyte met-ase 1); Cleaves peptide substrates after methionine, leucine, and norleucine. Physiological substrates include EZR, alpha- tubulins and the apoptosis inhibitor BIRC5/Survivin. Promotes caspase activation and subsequent apoptosis of target cells (257 aa)	0.256
Rutin	ELANE	elastase, neutrophil expressed; Modifies the functions of natural killer cells, monocytes and granulocytes. Inhibits C5a-dependent neutrophil enzyme release and chemotaxis (267 aa)	0.256
Rutin	HPN	hepsin; Plays an essential role in cell growth and maintenance of cell morphology. May mediate the activating cleavage of HGF and MST1/HGFL (417 aa)	0.256
Rutin	CMA1	chymase 1, mast cell; Major secreted protease of mast cells with suspected roles in vasoactive peptide generation, extracellular matrix degradation, and regulation of gland secretion (247 aa)	0.256
Rutin	ENSG00000269741	Kallikrein-9 (250 aa)	0.256
Rutin	KLK12	kallikrein-related peptidase 12 (254 aa)	0.256
Rutin	TPSG1	tryptase gamma 1 (321 aa)	0.256
Rutin	PRTN3	proteinase 3 (256 aa)	0.256
Rutin	AZU1	azurocidin 1; This is a neutrophil granule-derived antibacterial and monocyte- and fibroblast-specific chemotactic glycoprotein. Binds heparin. The cytotoxic action is limited to many species of Gram- negative bacteria; this specificity may be explained by a strong affinity of the very basic N-terminal half for the negatively charged lipopolysaccharides that are unique to the Gram-negative bacter…	0.256
Rutin	GZMK	granzyme K (granzyme 3; tryptase II) (264 aa)	0.256
Rutin	PLAT	plasminogen activator, tissue (562 aa)	0.256
Rutin	PRSS54	protease, serine, 54 (395 aa)	0.256
Rutin	GZMB	granzyme B (granzyme 2, cytotoxic T-lymphocyte-associated serine esterase 1); This enzyme is necessary for target cell lysis in cell- mediated immune responses. It cleaves after Asp. Seems to be linked to an activation cascade of caspases (aspartate-specific cysteine proteases) responsible for apoptosis execution. Cleaves caspase-3, -7, -9 and 10 to give rise to active enzymes mediating apoptosis…	0.256
Rutin	GZMH	granzyme H (cathepsin G-like 2, protein h-CCPX); Cytotoxic chymotrypsin-like serine protease with preference for bulky and aromatic residues at the P1 position and acidic residues at the P3’ and P4’ sites. Probably necessary for target cell lysis in cell-mediated immune responses. Participates in the antiviral response via direct cleavage of several proteins essential for viral replication (246 a…	0.256
Rutin	CTSG	cathepsin G; Serine protease with trypsin- and chymotrypsin-like specificity. Cleaves complement C3. Has antibacterial activity against the Gram-negative bacterium P.aeruginosa, antibacterial activity is inhibited by LPS from P.aeruginosa, Z-Gly-Leu-Phe- CH2Cl and phenylmethylsulfonyl fluoride (255 aa)	0.256
Rutin	ACR	acrosin; Acrosin is the major protease of mammalian spermatozoa. It is a serine protease of trypsin-like cleavage specificity, it is synthesized in a zymogen form, proacrosin and stored in the acrosome (421 aa)	0.256
Rutin	TPSD1	tryptase delta 1; Tryptase is the major neutral protease present in mast cells and is secreted upon the coupled activation-degranulation response of this cell type (By similarity) (242 aa)	0.256
Rutin	PRSS22	protease, serine, 22; Preferentially cleaves the synthetic substrate H-D-Leu- Thr-Arg-pNA compared to tosyl-Gly-Pro-Arg-pNA (317 aa)	0.256
Rutin	KLK14	kallikrein-related peptidase 14; Serine-type endopeptidase with a dual trypsin-like and chymotrypsin-like substrate specificity. May activate/inactivate the proteinase-activated receptors F2R, F2RL1 and F2RL3 and other kallikreins including KLK1, KLK3, KLK5 and KLK11. May function in seminal clot liquefaction through direct cleavage of the semenogelin SEMG1 and SEMG2 and activation of KLK3. May f…	0.256
Rutin	PRSS21	protease, serine, 21 (testisin); Could regulate proteolytic events associated with testicular germ cell maturation (314 aa)	0.256
Rutin	GPX6	glutathione peroxidase 6 (olfactory) (221 aa)	0.255
Rutin	DET1	de-etiolated homolog 1 (Arabidopsis); Component of the E3 ubiquitin ligase DCX DET1-COP1 complex, which is required for ubiquitination and subsequent degradation of target proteins. The complex is involved in JUN ubiquitination and degradation (561 aa)	0.244
Rutin	TYR	tyrosinase; This is a copper-containing oxidase that functions in the formation of pigments such as melanins and other polyphenolic compounds. Catalyzes the rate-limiting conversions of tyrosine to DOPA, DOPA to DOPA-quinone and possibly 5,6-dihydroxyindole to indole-5,6 quinone (529 aa)	0.242
Rutin	HAL	histidine ammonia-lyase (657 aa)	0.236
Rutin	XYLB	xylulokinase homolog (H. influenzae); Phosphorylates D-xylulose to produce D-xylulose 5- phosphate, a molecule that may play an important role in the regulation of glucose metabolism and lipogenesis (536 aa)	0.235
Rutin	JUN	jun proto-oncogene; Transcription factor that recognizes and binds to the enhancer heptamer motif 5’-TGA[CG]TCA-3’. Promotes activity of NR5A1 when phosphorylated by HIPK3 leading to increased steroidogenic gene expression upon cAMP signaling pathway stimulation (331 aa)	0.227
Rutin	CYP3A43	cytochrome P450, family 3, subfamily A, polypeptide 43; Exhibits low testosterone 6-beta-hydroxylase activity (504 aa)	0.227
Rutin	GPX8	glutathione peroxidase 8 (putative) (209 aa)	0.226
Rutin	GPX7	glutathione peroxidase 7; It protects esophageal epithelia from hydrogen peroxide- induced oxidative stress. It suppresses acidic bile acid-induced reactive oxigen species (ROS) and protects against oxidative DNA damage and double-strand breaks (187 aa)	0.226
Rutin	C9orf41	chromosome 9 open reading frame 41 (409 aa)	0.225
Rutin	PTGS2	prostaglandin-endoperoxide synthase 2 (prostaglandin G/H synthase and cyclooxygenase); Mediates the formation of prostaglandins from arachidonate. May have a role as a major mediator of inflammation and/or a role for prostanoid signaling in activity-dependent plasticity (604 aa)	0.225
Rutin	ITGB5	integrin, beta 5; Integrin alpha-V/beta-5 is a receptor for fibronectin. It recognizes the sequence R-G-D in its ligand (799 aa)	0.222
Rutin	NCOA1	nuclear receptor coactivator 1 (1441 aa)	0.218
Rutin	CBR3	carbonyl reductase 3; Has low NADPH-dependent oxidoreductase activity towards 4-benzoylpyridine and menadione (in vitro) (277 aa)	0.21
Rutin	SI	sucrase-isomaltase (alpha-glucosidase); Plays an important role in the final stage of carbohydrate digestion. Isomaltase activity is specific for both alpha-1,4- and alpha-1,6-oligosaccharides (1827 aa)	0.21
Rutin	MAPK8	mitogen-activated protein kinase 8; Serine/threonine-protein kinase involved in various processes such as cell proliferation, differentiation, migration, transformation and programmed cell death. Extracellular stimuli such as proinflammatory cytokines or physical stress stimulate the stress-activated protein kinase/c-Jun N-terminal kinase (SAP/JNK) signaling pathway. In this cascade, two dual spe…	0.208
Rutin	CCNA2	cyclin A2; Essential for the control of the cell cycle at the G1/S (start) and the G2/M (mitosis) transitions (432 aa)	0.206
Rutin	FOXP2	forkhead box P2 (740 aa)	0.201
Rutin	FOXB1	forkhead box B1 (325 aa)	0.201
Rutin	FOXB2	forkhead box B2; Transcription factor (Probable) (432 aa)	0.201
Rutin	FOXP3	forkhead box P3; Probable transcription factor. Plays a critical role in the control of immune response (431 aa)	0.201
Rutin	SENP8	SUMO/sentrin specific peptidase family member 8; Protease that catalyzes two essential functions in the NEDD8 pathway- processing of full-length NEDD8 to its mature form and deconjugation of NEDD8 from targeted proteins such as cullins or p53 (212 aa)	0.201
Rutin	FOXP1	forkhead box P1; Transcriptional repressor. It plays an important role in the specification and differentiation of lung epithelium. Can act with CTBP1 to synergistically repress transcription but CTPBP1 is not essential. Essential transcriptional regulator of B-cell development (By similarity) (677 aa)	0.201
Rutin	FOXA2	forkhead box A2; Transcription factor that is involved in embryonic development, establishment of tissue-specific gene expression and regulation of gene expression in differentiated tissues. Is thought to act as a ’pioneer’ factor opening the compacted chromatin for other proteins through interactions with nucleosomal core histones and thereby replacing linker histones at target enhancer and/or p…	0.201
Rutin	FOXP4	forkhead box P4; Transcriptional repressor that represses lung-specific expression (By similarity) (680 aa)	0.201
Rutin	FOXA3	forkhead box A3; Transcription factor that is thought to act as a ’pioneer’ factor opening the compacted chromatin for other proteins through interactions with nucleosomal core histones and thereby replacing linker histones at target enhancer and/or promoter sites (By similarity). Originally described as a transcription activator for a number of liver genes such as AFP, albumin, tyrosine aminotra…	0.201
Rutin	CBR1	carbonyl reductase 1; NADPH-dependent reductase with broad substrate specificity. Catalyzes the reduction of a wide variety of carbonyl compounds including quinones, prostaglandins, menadione, plus various xenobiotics. Catalyzes the reduction of the antitumor anthracyclines doxorubicin and daunorubicin to the cardiotoxic compounds doxorubicinol and daunorubicinol. Can convert prostaglandin E2 to …	0.201
Rutin	FOXA1	forkhead box A1; Transcription factor that is involved in embryonic development, establishment of tissue-specific gene expression and regulation of gene expression in differentiated tissues. Is thought to act as a ’pioneer’ factor opening the compacted chromatin for other proteins through interactions with nucleosomal core histones and thereby replacing linker histones at target enhancer and/or p…	0.201
Rutin	TXNDC5	thioredoxin domain containing 5 (endoplasmic reticulum); Possesses thioredoxin activity. Has been shown to reduce insulin disulfide bonds. Also complements protein disulfide- isomerase deficiency in yeast (By similarity) (432 aa)	0.2
Rutin	PDIA6	protein disulfide isomerase family A, member 6; May function as a chaperone that inhibits aggregation of misfolded proteins. Plays a role in platelet aggregation and activation by agonists such as convulxin, collagen and thrombin (440 aa)	0.2
Rutin	UGT1A3	UDP glucuronosyltransferase 1 family, polypeptide A3; UDPGT is of major importance in the conjugation and subsequent elimination of potentially toxic xenobiotics and endogenous compounds (534 aa)	0.199
Rutin	UGT2A1	UDP glucuronosyltransferase 2 family, polypeptide A1, complex locus; UDP-glucuronosyltransferases catalyze phase II biotransformation reactions in which lipophilic substrates are conjugated with glucuronic acid to increase water solubility and enhance excretion. They are of major importance in the conjugation and subsequent elimination of potentially toxic xenobiotics and endogenous compounds. Ac…	0.199
Rutin	UGT2B11	UDP glucuronosyltransferase 2 family, polypeptide B11; UDPGT is of major importance in the conjugation and subsequent elimination of potentially toxic xenobiotics and endogenous compounds (529 aa)	0.199
Rutin	UGT1A7	UDP glucuronosyltransferase 1 family, polypeptide A7; UDPGT is of major importance in the conjugation and subsequent elimination of potentially toxic xenobiotics and endogenous compounds (530 aa)	0.199
Rutin	UGT1A5	UDP glucuronosyltransferase 1 family, polypeptide A5; UDPGT is of major importance in the conjugation and subsequent elimination of potentially toxic xenobiotics and endogenous compounds (534 aa)	0.199
Rutin	UGT1A4	UDP glucuronosyltransferase 1 family, polypeptide A4; UDPGT is of major importance in the conjugation and subsequent elimination of potentially toxic xenobiotics and endogenous compounds. This isoform glucuronidates bilirubin IX- alpha to form both the IX-alpha-C8 and IX-alpha-C12 monoconjugates and diconjugate (534 aa)	0.199
Rutin	UGT1A10	UDP glucuronosyltransferase 1 family, polypeptide A10; UDPGT is of major importance in the conjugation and subsequent elimination of potentially toxic xenobiotics and endogenous compounds (530 aa)	0.199
Rutin	UGT2B15	UDP glucuronosyltransferase 2 family, polypeptide B15; UDPGTs are of major importance in the conjugation and subsequent elimination of potentially toxic xenobiotics and endogenous compounds. This isozyme displays activity toward several classes of xenobiotic substrates, including simple phenolic compounds, 7-hydroxylated coumarins, flavonoids, anthraquinones, and certain drugs and their hydroxyla…	0.199
Rutin	UGT2B28	UDP glucuronosyltransferase 2 family, polypeptide B28; UDPGTs are of major importance in the conjugation and subsequent elimination of potentially toxic xenobiotics and endogenous compounds. This isozyme has glucuronidating capacity with steroid substrates such as 5-beta-androstane 3-alpha,17-beta- diol, estradiol, ADT, eugenol and bile acids. Only isoform 1 seems to be active (529 aa)	0.199
Rutin	UGT2B17	UDP glucuronosyltransferase 2 family, polypeptide B17; UDPGT is of major importance in the conjugation and subsequent elimination of potentially toxic xenobiotics and endogenous compounds. The major substrates of this isozyme are eugenol > 4-methylumbelliferone > dihydrotestosterone (DHT) > androstane-3-alpha,17-beta-diol (3-alpha-diol) > testosterone > androsterone (ADT) (530 aa)	0.199
Rutin	UGT2B4	UDP glucuronosyltransferase 2 family, polypeptide B4; UDPGTs are of major importance in the conjugation and subsequent elimination of potentially toxic xenobiotics and endogenous compounds. This isozyme is active on polyhydroxylated estrogens (such as estriol, 4-hydroxyestrone and 2-hydroxyestriol) and xenobiotics (such as 4-methylumbelliferone, 1-naphthol, 4- nitrophenol, 2-aminophenol, 4-hydrox…	0.199
Rutin	UGT1A1	UDP glucuronosyltransferase 1 family, polypeptide A1; UDPGT is of major importance in the conjugation and subsequent elimination of potentially toxic xenobiotics and endogenous compounds. This isoform glucuronidates bilirubin IX- alpha to form both the IX-alpha-C8 and IX-alpha-C12 monoconjugates and diconjugate. Is also able to catalyze the glucuronidation of 17beta-estradiol, 17alpha-ethinylestr…	0.199
Rutin	UGT2B7	UDP glucuronosyltransferase 2 family, polypeptide B7; UDPGT is of major importance in the conjugation and subsequent elimination of potentially toxic xenobiotics and endogenous compounds (529 aa)	0.199
Rutin	UGT2B10	UDP glucuronosyltransferase 2 family, polypeptide B10; UDPGT is of major importance in the conjugation and subsequent elimination of potentially toxic xenobiotics and endogenous compounds (528 aa)	0.199
Rutin	UGT2A3	UDP glucuronosyltransferase 2 family, polypeptide A3; UDP-glucuronosyltransferases catalyze phase II biotransformation reactions in which lipophilic substrates are conjugated with glucuronic acid to increase water solubility and enhance excretion. They are of major importance in the conjugation and subsequent elimination of potentially toxic xenobiotics and endogenous compounds (By similarity) (5…	0.199
Rutin	TP53	tumor protein p53; Acts as a tumor suppressor in many tumor types; induces growth arrest or apoptosis depending on the physiological circumstances and cell type. Involved in cell cycle regulation as a trans-activator that acts to negatively regulate cell division by controlling a set of genes required for this process. One of the activated genes is an inhibitor of cyclin-dependent kinases. Apopto…	0.198
Rutin	PMPCB	peptidase (mitochondrial processing) beta; Cleaves presequences (transit peptides) from mitochondrial protein precursors (By similarity) (489 aa)	0.196
Rutin	MST1L	macrophage stimulating 1-like (715 aa)	0.195
Rutin	MST1	macrophage stimulating 1 (hepatocyte growth factor-like) (725 aa)	0.195
Rutin	F7	coagulation factor VII (serum prothrombin conversion accelerator); Initiates the extrinsic pathway of blood coagulation. Serine protease that circulates in the blood in a zymogen form. Factor VII is converted to factor VIIa by factor Xa, factor XIIa, factor IXa, or thrombin by minor proteolysis. In the presence of tissue factor and calcium ions, factor VIIa then converts factor X to factor Xa by …	0.195
Rutin	F10	coagulation factor X; Factor Xa is a vitamin K-dependent glycoprotein that converts prothrombin to thrombin in the presence of factor Va, calcium and phospholipid during blood clotting (488 aa)	0.195
Rutin	PLAU	plasminogen activator, urokinase; Specifically cleaves the zymogen plasminogen to form the active enzyme plasmin (431 aa)	0.195
Rutin	LPA	lipoprotein, Lp(a); Apo(a) is the main constituent of lipoprotein(a) (Lp(a)). It has serine proteinase activity and is able of autoproteolysis. Inhibits tissue-type plasminogen activator 1. Lp(a) may be a ligand for megalin/Gp 330 (2040 aa)	0.195
Rutin	PLG	plasminogen; Plasmin dissolves the fibrin of blood clots and acts as a proteolytic factor in a variety of other processes including embryonic development, tissue remodeling, tumor invasion, and inflammation. In ovulation, weakens the walls of the Graafian follicle. It activates the urokinase-type plasminogen activator, collagenases and several complement zymogens, such as C1 and C5. Cleavage of f…	0.195
Rutin	F2	coagulation factor II (thrombin); Thrombin, which cleaves bonds after Arg and Lys, converts fibrinogen to fibrin and activates factors V, VII, VIII, XIII, and, in complex with thrombomodulin, protein C. Functions in blood homeostasis, inflammation and wound healing (622 aa)	0.195
Rutin	PROC	protein C (inactivator of coagulation factors Va and VIIIa); Protein C is a vitamin K-dependent serine protease that regulates blood coagulation by inactivating factors Va and VIIIa in the presence of calcium ions and phospholipids (461 aa)	0.195
Rutin	HGF	hepatocyte growth factor (hepapoietin A; scatter factor) (728 aa)	0.195
Rutin	F9	coagulation factor IX; Factor IX is a vitamin K-dependent plasma protein that participates in the intrinsic pathway of blood coagulation by converting factor X to its active form in the presence of Ca(2+) ions, phospholipids, and factor VIIIa (461 aa)	0.195
Rutin	GPX3	glutathione peroxidase 3 (plasma); Protects cells and enzymes from oxidative damage, by catalyzing the reduction of hydrogen peroxide, lipid peroxides and organic hydroperoxide, by glutathione (226 aa)	0.191
Rutin	GPX4	glutathione peroxidase 4; Protects cells against membrane lipid peroxidation and cell death. Required for normal sperm development and male fertility. Could play a major role in protecting mammals from the toxicity of ingested lipid hydroperoxides. Essential for embryonic development. Protects from radiation and oxidative damage (By similarity) (197 aa)	0.19
Rutin	SLC9A6	solute carrier family 9, subfamily A (NHE6, cation proton antiporter 6), member 6 (701 aa)	0.187
Rutin	SLC9C2	solute carrier family 9, member C2 (putative); Involved in pH regulation (By similarity) (1124 aa)	0.187
Rutin	SLC9A8	solute carrier family 9, subfamily A (NHE8, cation proton antiporter 8), member 8; Involved in pH regulation to eliminate acids generated by active metabolism or to counter adverse environmental conditions. Major proton extruding system driven by the inward sodium ion chemical gradient. Plays an important role in signal transduction (581 aa)	0.187
Rutin	SLC9B2	solute carrier family 9, subfamily B (NHA2, cation proton antiporter 2), member 2; Electroneutral exchange of protons for Na(+) and Li(+) across the inner mitochondrial membrane. Contributes to the organellar volume homeostasis. Required for osteoclast differentiation and bone resorption activity (By similarity) (537 aa)	0.187
Rutin	SLC9B1P1	solute carrier family 9, subfamily B (NHA1, cation proton antiporter 1), member 1 pseudogene 1 (297 aa)	0.187
Rutin	SLC9A7	solute carrier family 9, subfamily A (NHE7, cation proton antiporter 7), member 7; Mediates electroneutral exchange of protons for Na(+) and K(+) across endomembranes. May contribute to Golgi volume and cation homeostasis (725 aa)	0.187
Rutin	SLC9A9	solute carrier family 9, subfamily A (NHE9, cation proton antiporter 9), member 9; May act in electroneutral exchange of protons for Na(+) across membranes. Involved in the effusion of Golgi luminal H(+) in exchange for cytosolic cations. Involved in organelle ion homeostasis by contributing to the maintenance of the unique acidic pH values of the Golgi and post-Golgi compartments in the cell (64…	0.187
Rutin	SLC9C1	solute carrier family 9, subfamily C (Na+-transporting carboxylic acid decarboxylase), member 1; Sperm-specific sodium/hydrogen exchanger involved in intracellular pH regulation of spermatozoa. Required for sperm motility and fertility. Involved in sperm cell hyperactivation, a step needed for sperm motility which is essential late in the preparation of sperm for fertilization. Required for the e…	0.187
Rutin	SLC9A5	solute carrier family 9, subfamily A (NHE5, cation proton antiporter 5), member 5; Involved in pH regulation to eliminate acids generated by active metabolism or to counter adverse environmental conditions. Major proton extruding system driven by the inward sodium ion chemical gradient. Plays an important role in signal transduction (By similarity) (896 aa)	0.187
Rutin	SLC9B1	solute carrier family 9, subfamily B (NHA1, cation proton antiporter 1), member 1 (515 aa)	0.187
Rutin	SLC9A4	solute carrier family 9, subfamily A (NHE4, cation proton antiporter 4), member 4; Involved in pH regulation to eliminate acids generated by active metabolism or to counter adverse environmental conditions. Major proton extruding system driven by the inward sodium ion chemical gradient. Plays an important role in signal transduction. May play a specialized role in the kidney in rectifying cell vo…	0.187
Rutin	SLC9A3	solute carrier family 9, subfamily A (NHE3, cation proton antiporter 3), member 3; Involved in pH regulation to eliminate acids generated by active metabolism or to counter adverse environmental conditions. Major proton extruding system driven by the inward sodium ion chemical gradient. Plays an important role in signal transduction (834 aa)	0.187
Rutin	SLC9A1	solute carrier family 9, subfamily A (NHE1, cation proton antiporter 1), member 1; Involved in pH regulation to eliminate acids generated by active metabolism or to counter adverse environmental conditions. Major proton extruding system driven by the inward sodium ion chemical gradient. Plays an important role in signal transduction (815 aa)	0.187
Rutin	SLC9A2	solute carrier family 9, subfamily A (NHE2, cation proton antiporter 2), member 2; Involved in pH regulation to eliminate acids generated by active metabolism or to counter adverse environmental conditions. Major proton extruding system driven by the inward sodium ion chemical gradient. Seems to play an important role in colonic sodium absorption (812 aa)	0.187
Rutin	H3F3B	H3 histone, family 3B (H3.3B); Variant histone H3 which replaces conventional H3 in a wide range of nucleosomes in active genes. Constitutes the predominant form of histone H3 in non-dividing cells and is incorporated into chromatin independently of DNA synthesis. Deposited at sites of nucleosomal displacement throughout transcribed genes, suggesting that it represents an epigenetic imprint of tr…	0.182
Rutin	LEPR	leptin receptor; Receptor for obesity factor (leptin). On ligand binding, mediates signaling through JAK2/STAT3. Involved in the regulation of fat metabolism and, in a hematopoietic pathway, required for normal lymphopoiesis. May play a role in reproduction. Can also mediate the ERK/FOS signaling pathway (By similarity) (1165 aa)	0.181
Rutin	ALB	albumin (609 aa)	0.18
Rutin	AIFM3	apoptosis-inducing factor, mitochondrion-associated, 3; Induces apoptosis through a caspase dependent pathway. Reduces mitochondrial membrane potential (605 aa)	0.179
Rutin	PGK1	phosphoglycerate kinase 1; In addition to its role as a glycolytic enzyme, it seems that PGK-1 acts as a polymerase alpha cofactor protein (primer recognition protein) (417 aa)	0.179
Rutin	PPCS	phosphopantothenoylcysteine synthetase; Catalyzes the first step in the biosynthesis of coenzyme A from vitamin B5, where cysteine is conjugated to 4’- phosphopantothenate to form 4-phosphopantothenoylcysteine (311 aa)	0.179
Rutin	PPCDC	phosphopantothenoylcysteine decarboxylase; Necessary for the biosynthesis of coenzyme A. Catalyzes the decarboxylation of 4-phosphopantothenoylcysteine to form 4’- phosphopantotheine (204 aa)	0.179
Rutin	PGK2	phosphoglycerate kinase 2 (417 aa)	0.179
Rutin	PCNA	proliferating cell nuclear antigen; Auxiliary protein of DNA polymerase delta and is involved in the control of eukaryotic DNA replication by increasing the polymerase’s processibility during elongation of the leading strand. Induces a robust stimulatory effect on the 3’- 5’ exonuclease and 3’-phosphodiesterase, but not apurinic- apyrimidinic (AP) endonuclease, APEX2 activities. Has to be loaded …	0.178
Rutin	ITGB1	integrin, beta 1 (fibronectin receptor, beta polypeptide, antigen CD29 includes MDF2, MSK12) (798 aa)	0.176
Rutin	ITGB2	integrin, beta 2 (complement component 3 receptor 3 and 4 subunit); Integrin alpha-L/beta-2 is a receptor for ICAM1, ICAM2, ICAM3 and ICAM4. Integrins alpha-M/beta-2 and alpha-X/beta-2 are receptors for the iC3b fragment of the third complement component and for fibrinogen. Integrin alpha-X/beta-2 recognizes the sequence G-P-R in fibrinogen alpha-chain. Integrin alpha-M/beta-2 recognizes P1 and P…	0.176
Rutin	PLK1	polo-like kinase 1; Serine/threonine-protein kinase that performs several important functions throughout M phase of the cell cycle, including the regulation of centrosome maturation and spindle assembly, the removal of cohesins from chromosome arms, the inactivation of anaphase-promoting complex/cyclosome (APC/C) inhibitors, and the regulation of mitotic exit and cytokinesis. Polo-like kinase pro…	0.176
Rutin	ITGB7	integrin, beta 7; Integrin alpha-4/beta-7 (Peyer patches-specific homing receptor LPAM-1) is an adhesion molecule that mediates lymphocyte migration and homing to gut-associated lymphoid tissue (GALT). Integrin alpha-4/beta-7 interacts with the cell surface adhesion molecules MADCAM1 which is normally expressed by the vascular endothelium of the gastrointestinal tract. Interacts also with VCAM1 a…	0.176
Rutin	SAMD12	sterile alpha motif domain containing 12 (201 aa)	0.173
Rutin	CKMT1A	creatine kinase, mitochondrial 1A; Reversibly catalyzes the transfer of phosphate between ATP and various phosphogens (e.g. creatine phosphate). Creatine kinase isoenzymes play a central role in energy transduction in tissues with large, fluctuating energy demands, such as skeletal muscle, heart, brain and spermatozoa (417 aa)	0.172
Rutin	CKMT1B	creatine kinase, mitochondrial 1B (417 aa)	0.172
Rutin	CKB	creatine kinase, brain; Reversibly catalyzes the transfer of phosphate between ATP and various phosphogens (e.g. creatine phosphate). Creatine kinase isoenzymes play a central role in energy transduction in tissues with large, fluctuating energy demands, such as skeletal muscle, heart, brain and spermatozoa (381 aa)	0.172
Rutin	CKMT2	creatine kinase, mitochondrial 2 (sarcomeric); Reversibly catalyzes the transfer of phosphate between ATP and various phosphogens (e.g. creatine phosphate). Creatine kinase isoenzymes play a central role in energy transduction in tissues with large, fluctuating energy demands, such as skeletal muscle, heart, brain and spermatozoa (419 aa)	0.172
Rutin	CKM	creatine kinase, muscle; Reversibly catalyzes the transfer of phosphate between ATP and various phosphogens (e.g. creatine phosphate). Creatine kinase isoenzymes play a central role in energy transduction in tissues with large, fluctuating energy demands, such as skeletal muscle, heart, brain and spermatozoa (381 aa)	0.172
Rutin	DECR1	2,4-dienoyl CoA reductase 1, mitochondrial; Auxiliary enzyme of beta-oxidation. It participates in the metabolism of unsaturated fatty enoyl-CoA esters having double bonds in both even- and odd-numbered positions. Catalyzes the NADP-dependent reduction of 2,4-dienoyl-CoA to yield trans-3- enoyl-CoA (335 aa)	0.17
Rutin	ITGB6	integrin, beta 6; Integrin alpha-V/beta-6 is a receptor for fibronectin and cytotactin. It recognizes the sequence R-G-D in its ligands. Internalisation of integrin alpha-V/beta-6 via clathrin-mediated endocytosis promotes carcinoma cell invasion (788 aa)	0.168
Rutin	KCNA2	potassium voltage-gated channel, shaker-related subfamily, member 2; Mediates the voltage-dependent potassium ion permeability of excitable membranes. Assuming opened or closed conformations in response to the voltage difference across the membrane, the protein forms a potassium-selective channel through which potassium ions may pass in accordance with their electrochemical gradient (499 aa)	0.167
Rutin	UQCRC1	ubiquinol-cytochrome c reductase core protein I; This is a component of the ubiquinol-cytochrome c reductase complex (complex III or cytochrome b-c1 complex), which is part of the mitochondrial respiratory chain. This protein may mediate formation of the complex between cytochromes c and c1 (480 aa)	0.166
Rutin	AIM2	absent in melanoma 2; Involved in innate immune response by recognizing cytosolic double-stranded DNA and inducing caspase-1-activating inflammasome formation in macrophages. Upon binding to DNA is thought to undergo oligomerization and to associate with PYCARD initiating the recruitment of caspase-1 precusrsor and processing of interleukin-1 beta and interleukin-18. Detects cytosolic dsDNA of vi…	0.165
Rutin	GEN1	Gen endonuclease homolog 1 (Drosophila); Endonuclease which resolves Holliday junctions by the introduction of symmetrically related cuts across the junction point, to produce nicked duplex products in which the nicks can be readily ligated. Four-way DNA intermediates, also known as Holliday junctions, are formed during homologous recombination and DNA repair, and their resolution is necessary fo…	0.164
Rutin	FEN1	flap structure-specific endonuclease 1; Structure-specific nuclease with 5’-flap endonuclease and 5’-3’ exonuclease activities involved in DNA replication and repair. During DNA replication, cleaves the 5’-overhanging flap structure that is generated by displacement synthesis when DNA polymerase encounters the 5’-end of a downstream Okazaki fragment. It enters the flap from the 5’-end and then tr…	0.164
Rutin	AKR1B1	aldo-keto reductase family 1, member B1 (aldose reductase); Catalyzes the NADPH-dependent reduction of a wide variety of carbonyl-containing compounds to their corresponding alcohols with a broad range of catalytic efficiencies (316 aa)	0.163
Rutin	GNPNAT1	glucosamine-phosphate N-acetyltransferase 1 (184 aa)	0.163
Rutin	HIST1H4C	histone cluster 1, H4c (103 aa)	0.161
Rutin	HIST1H4F	histone cluster 1, H4f (103 aa)	0.161
Rutin	HIST1H4B	histone cluster 1, H4b (103 aa)	0.161
Rutin	HIST2H4A	histone cluster 2, H4a (103 aa)	0.161
Rutin	HIST2H4B	histone cluster 2, H4b (103 aa)	0.161
Rutin	HIST1H4E	histone cluster 1, H4e (103 aa)	0.161
Rutin	HIST1H4A	histone cluster 1, H4a (103 aa)	0.161
Rutin	HIST4H4	histone cluster 4, H4; Core component of nucleosome. Nucleosomes wrap and compact DNA into chromatin, limiting DNA accessibility to the cellular machineries which require DNA as a template. Histones thereby play a central role in transcription regulation, DNA repair, DNA replication and chromosomal stability. DNA accessibility is regulated via a complex set of post-translational modifications of …	0.161
Rutin	HIST1H4K	histone cluster 1, H4k (103 aa)	0.161
Rutin	HIST1H4L	histone cluster 1, H4l (103 aa)	0.161
Rutin	HIST1H4J	histone cluster 1, H4j (103 aa)	0.161
Rutin	HIST1H4I	histone cluster 1, H4i (103 aa)	0.161
Rutin	HIST1H4D	histone cluster 1, H4d (103 aa)	0.161
Rutin	HIST1H4H	histone cluster 1, H4h (103 aa)	0.161
Rutin	PDF	peptide deformylase (mitochondrial); Removes the formyl group from the N-terminal Met of newly synthesized proteins (By similarity) (243 aa)	0.16
Rutin	PDIA4	protein disulfide isomerase family A, member 4 (645 aa)	0.16
Rutin	GRB2	growth factor receptor-bound protein 2; Adapter protein that provides a critical link between cell surface growth factor receptors and the Ras signaling pathway (217 aa)	0.158
Rutin	F5	coagulation factor V (proaccelerin, labile factor); Central regulator of hemostasis. It serves as a critical cofactor for the prothrombinase activity of factor Xa that results in the activation of prothrombin to thrombin (2224 aa)	0.157
Rutin	CEBPB	CCAAT/enhancer binding protein (C/EBP), beta; Important transcriptional activator in the regulation of genes involved in immune and inflammatory responses. Specifically binds to an IL-1 response element in the IL-6 gene. NF-IL6 also binds to regulatory regions of several acute-phase and cytokines genes. It probably plays a role in the regulation of acute-phase reaction, inflammation and hemopoies…	0.157
Rutin	CDKN1B	cyclin-dependent kinase inhibitor 1B (p27, Kip1); Important regulator of cell cycle progression. Involved in G1 arrest. Potent inhibitor of cyclin E- and cyclin A-CDK2 complexes. Forms a complex with cyclin type D-CDK4 complexes and is involved in the assembly, stability, and modulation of CCND1- CDK4 complex activation. Acts either as an inhibitor or an activator of cyclin type D-CDK4 complexes …	0.157
Rutin	COMTD1	catechol-O-methyltransferase domain containing 1; Putative O-methyltransferase (Potential) (262 aa)	0.156
Rutin	COMT	catechol-O-methyltransferase; Catalyzes the O-methylation, and thereby the inactivation, of catecholamine neurotransmitters and catechol hormones. Also shortens the biological half-lives of certain neuroactive drugs, like L-DOPA, alpha-methyl DOPA and isoproterenol (271 aa)	0.156
Rutin	LRTOMT	leucine rich transmembrane and 0-methyltransferase domain containing; Catalyzes the O-methylation, and thereby the inactivation, of catecholamine neurotransmitters and catechol hormones (By similarity). Required for auditory function (291 aa)	0.156
Rutin	ASPG	asparaginase homolog (S. cerevisiae); Exhibits lysophospholipase, transacylase, PAF acetylhydrolase and asparaginase activities (573 aa)	0.154
Rutin	SPICE1	spindle and centriole associated protein 1; Regulator required for centriole duplication, for proper bipolar spindle formation and chromosome congression in mitosis (855 aa)	0.154
Rutin	TSPO	translocator protein (18kDa); Responsible for the manifestation of peripheral-type benzodiazepine recognition sites and is most likely to comprise binding domains for benzodiazepines and isoquinoline carboxamides. May play a role in the transport of porphyrins and heme. Plays a role in the transport of cholesterol across mitochondrial membranes in steroidogenic cells (By similarity) (169 aa)	0.152
Rutin	TNF	tumor necrosis factor (233 aa)	0.151
Rutin	MTR	5-methyltetrahydrofolate-homocysteine methyltransferase; Catalyzes the transfer of a methyl group from methyl- cobalamin to homocysteine, yielding enzyme-bound cob(I)alamin and methionine. Subsequently, remethylates the cofactor using methyltetrahydrofolate (By similarity) (1265 aa)	0.151
Rutin	SP1	Sp1 transcription factor; Transcription factor that can activate or repress transcription in response to physiological and pathological stimuli. Binds with high affinity to GC-rich motifs and regulates the expression of a large number of genes involved in a variety of processes such as cell growth, apoptosis, differentiation and immune responses. Highly regulated by post-translational modificatio…	0.151
Rutin	ARHGDIA	Rho GDP dissociation inhibitor (GDI) alpha; Regulates the GDP/GTP exchange reaction of the Rho proteins by inhibiting the dissociation of GDP from them, and the subsequent binding of GTP to them. In glioma cells, inhibits cell migration and invasion by mediating the signals of SEMA5A and PLXNB3 that lead to inactivation of RAC1 (By similarity) (204 aa)	0.151
Rutin	RB1	retinoblastoma 1; Key regulator of entry into cell division that acts as a tumor suppressor. Promotes G0-G1 transition when phosphorylated by CDK3/cyclin-C. Acts as a transcription repressor of E2F1 target genes. The underphosphorylated, active form of RB1 interacts with E2F1 and represses its transcription activity, leading to cell cycle arrest. Directly involved in heterochromatin formation by …	0.151
Rutin	ARHGDIB	Rho GDP dissociation inhibitor (GDI) beta; Regulates the GDP/GTP exchange reaction of the Rho proteins by inhibiting the dissociation of GDP from them, and the subsequent binding of GTP to them (201 aa)	0.151
Rutin	ARHGDIG	Rho GDP dissociation inhibitor (GDI) gamma; Inhibits GDP/GTP exchange reaction of RhoB. Interacts specifically with the GDP- and GTP-bound forms of post- translationally processed Rhob and Rhog proteins, both of which show a growth-regulated expression in mammalian cells. Stimulates the release of the GDP-bound but not the GTP-bound RhoB protein. Also inhibits the GDP/GTP exchange of RhoB but sho…	0.151
Rutin	VEGFA	vascular endothelial growth factor A (412 aa)	0.15
Rutin	SLC47A2	solute carrier family 47, member 2; Solute transporter for tetraethylammonium (TEA), 1- methyl-4-phenylpyridinium (MPP), cimetidine, N-methylnicotinamide, metformin, creatinine, guanidine, procainamide, topotecan, estrone sulfate, acyclovir, and ganciclovir. Responsible for the secretion of cationic drugs across the brush border membranes (602 aa)	0.15
Rutin	IRS1	insulin receptor substrate 1; May mediate the control of various cellular processes by insulin. When phosphorylated by the insulin receptor binds specifically to various cellular proteins containing SH2 domains such as phosphatidylinositol 3-kinase p85 subunit or GRB2. Activates phosphatidylinositol 3-kinase when bound to the regulatory p85 subunit (By similarity) (1242 aa)	0.15
Rutin	SLC47A1	solute carrier family 47, member 1; Solute transporter for tetraethylammonium (TEA), 1- methyl-4-phenylpyridinium (MPP), cimetidine, N-methylnicotinamide (NMN), metformin, creatinine, guanidine, procainamide, topotecan, estrone sulfate, acyclovir, ganciclovir and also the zwitterionic cephalosporin, cephalexin and cephradin. Seems to also play a role in the uptake of oxaliplatin (a new platinum a…	0.15
Niranthin	FLCN	folliculin; May play a role in the pathogenesis of an uncommon form of kidney cancer through its association with an inherited disorder of the hair follicle (fibrofolliculomas). May be a tumor suppressor. May be involved in colorectal tumorigenesis. May be involved in energy and/or nutrient sensing through the AMPK and mTOR signaling pathways. May regulate phosphorylation of RPS6KB1 (579 aa)	0.179
Nirtetralin	FLCN	folliculin; May play a role in the pathogenesis of an uncommon form of kidney cancer through its association with an inherited disorder of the hair follicle (fibrofolliculomas). May be a tumor suppressor. May be involved in colorectal tumorigenesis. May be involved in energy and/or nutrient sensing through the AMPK and mTOR signaling pathways. May regulate phosphorylation of RPS6KB1 (579 aa)	0.22
Phyllanthin	MLNR	motilin receptor; Receptor for motilin (412 aa)	0.205
Phyllanthin	GPT	glutamic-pyruvate transaminase (alanine aminotransferase); Catalyzes the reversible transamination between alanine and 2-oxoglutarate to form pyruvate and glutamate. Participates in cellular nitrogen metabolism and also in liver gluconeogenesis starting with precursors transported from skeletal muscles (By similarity) (496 aa)	0.168
Phyllanthin	GPT2	glutamic pyruvate transaminase (alanine aminotransferase) 2; Catalyzes the reversible transamination between alanine and 2-oxoglutarate to form pyruvate and glutamate (523 aa)	0.168
Phyllanthin	ZNF788	zinc finger family member 788 (82 aa)	0.163
Phyllanthin	ENSG00000269237	Uncharacterized protein (92 aa)	0.163
Phyllanthin	ENSG00000269693	annotation not available (163 aa)	0.163
Phyllanthin	ENSG00000268133	Uncharacterized protein (102 aa)	0.163
Phyllanthin	ZIK1	zinc finger protein interacting with K protein 1 homolog (mouse); May be a transcriptional repressor (By similarity) (487 aa)	0.163
Phyllanthin	ZNF446	zinc finger protein 446; May be involved in transcriptional regulation (450 aa)	0.163
Phyllanthin	ENSG00000268461	Uncharacterized protein (79 aa)	0.163
Phyllanthin	ENSG00000269533	Uncharacterized protein (179 aa)	0.163
Phyllanthin	ENSG00000269026	Uncharacterized protein (148 aa)	0.163
Phyllanthin	ZNF17	zinc finger protein 17; May be involved in transcriptional regulation (662 aa)	0.163
Phyllanthin	ENSG00000268171	Uncharacterized protein (150 aa)	0.163
Phyllanthin	ENSG00000268107	Uncharacterized protein (59 aa)	0.163
Phyllanthin	ENSG00000268870	annotation not available (149 aa)	0.163
Phyllanthin	ENSG00000269755	Uncharacterized protein (80 aa)	0.163
Phyllanthin	ZNF728	zinc finger protein 728 (622 aa)	0.163
Phyllanthin	ENSG00000268750	Uncharacterized protein (123 aa)	0.163
Phyllanthin	ZNF616	zinc finger protein 616; May be involved in transcriptional regulation (781 aa)	0.163
Phyllanthin	ENSG00000268163	Uncharacterized protein (132 aa)	0.163
Phyllanthin	ZSCAN5D	zinc finger and SCAN domain containing 5D; May be involved in transcriptional regulation (By similarity) (497 aa)	0.163
Phyllanthin	ZNF468	zinc finger protein 468; May be involved in transcriptional regulation (522 aa)	0.163
Phyllanthin	ZNF257	zinc finger protein 257; May be involved in transcriptional regulation (563 aa)	0.163
Phyllanthin	ZSCAN18	zinc finger and SCAN domain containing 18; May be involved in transcriptional regulation (566 aa)	0.163
Phyllanthin	ZNF626	zinc finger protein 626; May be involved in transcriptional regulation (528 aa)	0.163
Phyllanthin	ZNF729	zinc finger protein 729; May be involved in transcriptional regulation (1252 aa)	0.163
Phyllanthin	ENSG00000269545	Uncharacterized protein (49 aa)	0.163
Phyllanthin	ZNF714	zinc finger protein 714; May be involved in transcriptional regulation (554 aa)	0.163
Phyllanthin	ZNF253	zinc finger protein 253; May function as a transcription factor. Seem to have a transcriptional repression activity (499 aa)	0.163
Phyllanthin	ENSG00000267173	Uncharacterized protein (159 aa)	0.163
Phyllanthin	ZNF461	zinc finger protein 461; May be involved in transcriptional regulation (563 aa)	0.163
Phyllanthin	ENSG00000267552	Uncharacterized protein (130 aa)	0.163
Phyllanthin	ENSG00000267179	Zinc finger protein 763 ; May be involved in transcriptional regulation (414 aa)	0.163
Phyllanthin	ENSG00000267022	Kruppel-associated box ; May be involved in transcriptional regulation (598 aa)	0.163
Phyllanthin	ZNF229	zinc finger protein 229; May be involved in transcriptional regulation (825 aa)	0.163
Phyllanthin	ENSG00000267477	Uncharacterized protein (188 aa)	0.163
Phyllanthin	ZNF404	zinc finger protein 404; May be involved in transcriptional regulation (By similarity) (552 aa)	0.163
Phyllanthin	ENSG00000267360	Zinc finger protein 585B (148 aa)	0.163
Phyllanthin	ZNF529	zinc finger protein 529; May be involved in transcriptional regulation (563 aa)	0.163
Phyllanthin	ZNF850	zinc finger protein 850; May be involved in transcriptional regulation (By similarity) (1090 aa)	0.163
Phyllanthin	ZNF519	zinc finger protein 519; May be involved in transcriptional regulation (540 aa)	0.163
Phyllanthin	ENSG00000261611	Uncharacterized protein (94 aa)	0.163
Phyllanthin	VEZF1	vascular endothelial zinc finger 1; Possible transcription factor. Specifically binds to the CT/GC-rich region of the interleukin-3 promoter and mediates tax transactivation of IL-3 (521 aa)	0.163
Phyllanthin	ZFP92	zinc finger protein 92 homolog (mouse); May be involved in transcriptional regulation (By similarity) (416 aa)	0.163
Phyllanthin	ZNF66P	zinc finger protein 66, pseudogene; May be involved in transcriptional regulation (By similarity) (573 aa)	0.163
Phyllanthin	ZNF286B	zinc finger protein 286B; May be involved in transcriptional regulation (By similarity) (522 aa)	0.163
Phyllanthin	ZNF75A	zinc finger protein 75a; May be involved in transcriptional regulation (296 aa)	0.163
Phyllanthin	ZNF578	zinc finger protein 578; May be involved in transcriptional regulation (590 aa)	0.163
Phyllanthin	ENSG00000257355	Uncharacterized protein (76 aa)	0.163
Phyllanthin	ZNF286	Zinc finger protein 286A; cDNA FLJ55788, highly similar to Zinc finger protein 286 ; May be involved in transcriptional regulation (521 aa)	0.163
Phyllanthin	ZNF865	zinc finger protein 865; May be involved in transcriptional regulation (By similarity) (1059 aa)	0.163
Phyllanthin	ENSG00000256825	zinc finger protein 268 isoform b (358 aa)	0.163
Phyllanthin	ENSG00000213297	Zinc finger protein 625 (125 aa)	0.163
Phyllanthin	ENSG00000256566	Uncharacterized protein (113 aa)	0.163
Phyllanthin	ZFP91-CNTF	ZFP91-CNTF readthrough (non-protein coding) (529 aa)	0.163
Phyllanthin	ENSG00000260869	Uncharacterized protein (93 aa)	0.163
Phyllanthin	ZNF853	zinc finger protein 853 (659 aa)	0.163
Phyllanthin	ENSG00000254553	annotation not available (512 aa)	0.163
Phyllanthin	ENSG00000261459	KRAB domain-containing protein ZNF747; Uncharacterized protein; cDNA FLJ54920, moderately similar to Homo sapiens zinc finger protein 689 (ZNF689), mRNA (330 aa)	0.163
Phyllanthin	ZNF727	zinc finger protein 727; May be involved in transcriptional regulation (By similarity) (499 aa)	0.163
Phyllanthin	ZNF878	zinc finger protein 878; May be involved in transcriptional regulation (By similarity) (531 aa)	0.163
Phyllanthin	EGR4	early growth response 4; Transcriptional regulator. Recognizes and binds to the DNA sequence 5’-GCGGGGGCG-3’ (GSG). Activates the transcription of target genes whose products are required for mitogenesis and differentiation (By similarity) (589 aa)	0.163
Phyllanthin	ZNF835	zinc finger protein 835; May be involved in transcriptional regulation (537 aa)	0.163
Phyllanthin	NKRF	NFKB repressing factor; Interacts with a specific negative regulatory element (NRE) 5’-AATTCCTCTGA-3’ to mediate transcriptional repression of certain NK-kappa-B responsive genes. Involved in the constitutive silencing of the interferon beta promoter, independently of the virus-induced signals, and in the inhibition of the basal and cytokine-induced iNOS promoter activity. Also involved in the re…	0.163
Phyllanthin	ENSG00000198580	Uncharacterized protein (390 aa)	0.163
Phyllanthin	ZNF135	zinc finger protein 135; Plays a role in the regulation of cell morphology and cytoskeletal organization. May be involved in transcriptional regulation (682 aa)	0.163
Phyllanthin	ZNF678	zinc finger protein 678; May be involved in transcriptional regulation (580 aa)	0.163
Phyllanthin	ZNF595	zinc finger protein 595 (92 aa)	0.163
Phyllanthin	ZIC4	Zic family member 4 (384 aa)	0.163
Phyllanthin	ZNF623	zinc finger protein 623; May be involved in transcriptional regulation (536 aa)	0.163
Phyllanthin	ZNF585B	zinc finger protein 585B; May be involved in transcriptional regulation (769 aa)	0.163
Phyllanthin	ZBTB44	zinc finger and BTB domain containing 44; May be involved in transcriptional regulation (By similarity) (453 aa)	0.163
Phyllanthin	ZFP82	zinc finger protein 82 homolog (mouse); May be involved in transcriptional regulation (532 aa)	0.163
Phyllanthin	ZNF345	zinc finger protein 345; May be involved in transcriptional regulation (488 aa)	0.163
Phyllanthin	ZNF260	zinc finger protein 260; Transcription factor that acts as a cardiac regulator and an effector of alpha1-adrenergic signaling. Binds to PE response elements (PERE) present in the promoter of genes such as ANF/NPPA and acts as a direct transcriptional activator of NPPA. Also acts as a cofactor with GATA4, a key cardiac regulator (By similarity) (412 aa)	0.163
Phyllanthin	ZNF829	zinc finger protein 829; May be involved in transcriptional regulation (432 aa)	0.163
Phyllanthin	ZNF674	zinc finger protein 674; May be involved in transcriptional regulation (581 aa)	0.163
Phyllanthin	ZNF753	Zinc finger protein 41 homolog ; A putative DNA-binding regulatory protein associated with meiosis in spermatogenesis (By similarity) (198 aa)	0.163
Phyllanthin	ZNF721	zinc finger protein 721; May be involved in transcriptional regulation (By similarity) (923 aa)	0.163
Phyllanthin	ZFP62	zinc finger protein 62 homolog (mouse); May play a role in differentiating skeletal muscle (By similarity) (900 aa)	0.163
Phyllanthin	ZNF550	zinc finger protein 550; May be involved in transcriptional regulation (381 aa)	0.163
Phyllanthin	ZNF672	zinc finger protein 672; May be involved in transcriptional regulation (452 aa)	0.163
Phyllanthin	ENSG00000219492	Uncharacterized protein (240 aa)	0.163
Phyllanthin	ZNF154	zinc finger protein 154; May be involved in transcriptional regulation (437 aa)	0.163
Phyllanthin	ZNF181	zinc finger protein 181; May be involved in transcriptional regulation (571 aa)	0.163
Phyllanthin	ZNF398	zinc finger protein 398; Function as a transcriptional activator (642 aa)	0.163
Phyllanthin	KLF6	Kruppel-like factor 6; Transcriptional activator (By similarity). Binds a GC box motif. Could play a role in B-cell growth and development (283 aa)	0.163
Phyllanthin	ZNF782	zinc finger protein 782; May be involved in transcriptional regulation (By similarity) (699 aa)	0.163
Phyllanthin	ZBTB20	zinc finger and BTB domain containing 20; May be a transcription factor that may be involved in hematopoiesis, oncogenesis, and immune responses (741 aa)	0.163
Phyllanthin	ENSG00000229729	Uncharacterized protein (358 aa)	0.163
Phyllanthin	ZNF322	zinc finger protein 322; Involved in transcriptional regulation as an activator (402 aa)	0.163
Phyllanthin	ZNF273	zinc finger protein 273; May be involved in transcriptional regulation (569 aa)	0.163
Phyllanthin	ZFP57	zinc finger protein 57 homolog (mouse) (536 aa)	0.163
Phyllanthin	ZNF525	zinc finger protein 525; May be involved in transcriptional regulation (479 aa)	0.163
Phyllanthin	ZNF786	zinc finger protein 786; May be involved in transcriptional regulation (782 aa)	0.163
Phyllanthin	ZNF480	zinc finger protein 480; Involved in transcriptional regulation as an activator (535 aa)	0.163
Phyllanthin	KLF8	Kruppel-like factor 8 (359 aa)	0.163
Phyllanthin	REPIN1	replication initiator 1; Sequence-specific double-stranded DNA-binding protein required for initiation of chromosomal DNA replication. Binds on 5’-ATT-3’ reiterated sequences downstream of the origin of bidirectional replication (OBR) and a second, homologous ATT sequence of opposite orientation situated within the OBR zone. Facilitates DNA bending (624 aa)	0.163
Phyllanthin	ZNF713	zinc finger protein 713; May be involved in transcriptional regulation (430 aa)	0.163
Phyllanthin	ZNF276	zinc finger protein 276; May be involved in transcriptional regulation (614 aa)	0.163
Phyllanthin	ZNF732	zinc finger protein 732; May be involved in transcriptional regulation (By similarity) (585 aa)	0.163
Phyllanthin	ZNF177	zinc finger protein 177; May be involved in transcriptional regulation (481 aa)	0.163
Phyllanthin	ZNF879	zinc finger protein 879; May be involved in transcriptional regulation (563 aa)	0.163
Phyllanthin	ZNF492	zinc finger protein 492; May be involved in transcriptional regulation (531 aa)	0.163
Phyllanthin	ZNF724P	zinc finger protein 724, pseudogene; May be involved in transcriptional regulation (By similarity) (619 aa)	0.163
Phyllanthin	ZNF805	zinc finger protein 805; May be involved in transcriptional regulation (By similarity) (627 aa)	0.163
Phyllanthin	FEZF1	FEZ family zinc finger 1; Transcription repressor. Involved in the axonal projection and proper termination of olfactory sensory neurons (OSN). Plays a role in rostro-caudal patterning of the diencephalon and in prethalamic formation. Expression is required in OSN to cell-autonomously regulate OSN axon projections. Regulates non-cell-autonomously the layer formation of the olfactory bulb developm…	0.163
Phyllanthin	ZNF619	zinc finger protein 619; May be involved in transcriptional regulation (616 aa)	0.163
Phyllanthin	ZNF275	zinc finger protein 275; May be involved in transcriptional regulation (459 aa)	0.163
Phyllanthin	ZNF799	zinc finger protein 799; May be involved in transcriptional regulation (643 aa)	0.163
Phyllanthin	ZNF284	zinc finger protein 284; May be involved in transcriptional regulation (593 aa)	0.163
Phyllanthin	ZNF783	zinc finger family member 783; May be involved in transcriptional regulation (546 aa)	0.163
Phyllanthin	ZNF562	zinc finger protein 562; May be involved in transcriptional regulation (426 aa)	0.163
Phyllanthin	ZNF814	zinc finger protein 814 (855 aa)	0.163
Phyllanthin	ZNF90	zinc finger protein 90; May be involved in transcriptional regulation (601 aa)	0.163
Phyllanthin	IKZF2	IKAROS family zinc finger 2 (Helios); Associates with Ikaros at centromeric heterochromatin (526 aa)	0.163
Phyllanthin	ZSCAN2	zinc finger and SCAN domain containing 2; May be involved in transcriptional regulation during the post-meiotic stages of spermatogenesis (By similarity) (614 aa)	0.163
Phyllanthin	ZNF766	zinc finger protein 766; May be involved in transcriptional regulation (468 aa)	0.163
Phyllanthin	ZNF717	zinc finger protein 717; May be involved in transcriptional regulation (By similarity) (914 aa)	0.163
Phyllanthin	ZNF740	zinc finger protein 740; May be involved in transcriptional regulation (193 aa)	0.163
Phyllanthin	ZNF230	zinc finger protein 230; May be involved in transcriptional regulation (474 aa)	0.163
Phyllanthin	ZBTB42	zinc finger and BTB domain containing 42; Transcriptional repressor. Specifically binds DNA and probably acts by recruiting chromatin remodeling multiprotein complexes (By similarity) (422 aa)	0.163
Phyllanthin	SP8	Sp8 transcription factor; Transcription factor which plays a key role in limb development. Positively regulates FGF8 expression in the apical ectodermal ridge (AER) and contributes to limb outgrowth in embryos (By similarity) (508 aa)	0.163
Phyllanthin	ZNF138	zinc finger protein 138; May be involved in transcriptional regulation as a repressor (293 aa)	0.163
Phyllanthin	ZNF410	zinc finger protein 410; Transcription factor that activates transcription of matrix-remodeling genes such as MMP1 during fibroblast senescence (516 aa)	0.163
Phyllanthin	ZBTB38	zinc finger and BTB domain containing 38; Acts as a transcriptional activator. May be involved in the differentiation and/or survival of late postmitotic neurons (By similarity) (1195 aa)	0.163
Phyllanthin	ZNF880	zinc finger protein 880 (577 aa)	0.163
Phyllanthin	ZNF160	zinc finger protein 160; May be involved in transcriptional regulation (818 aa)	0.163
Phyllanthin	ZNF837	zinc finger protein 837; May be involved in transcriptional regulation (By similarity) (531 aa)	0.163
Phyllanthin	ZNF778	zinc finger protein 778; May be involved in transcriptional regulation (By similarity) (729 aa)	0.163
Phyllanthin	ZNF347	zinc finger protein 347; May be involved in transcriptional regulation (840 aa)	0.163
Phyllanthin	ZBTB22	zinc finger and BTB domain containing 22; May be involved in transcriptional regulation (634 aa)	0.163
Phyllanthin	ENSG00000196826	zinc finger protein 709; May be involved in transcriptional regulation (641 aa)	0.163
Phyllanthin	ZNF193	zinc finger protein 193; May be involved in transcriptional regulation (445 aa)	0.163
Phyllanthin	ZNF668	zinc finger protein 668; May be involved in transcriptional regulation (By similarity) (642 aa)	0.163
Phyllanthin	ZNF469	zinc finger protein 469; May be involved in transcriptional regulation (3925 aa)	0.163
Phyllanthin	ZNF223	zinc finger protein 223; May be involved in transcriptional regulation (482 aa)	0.163
Phyllanthin	ZNF780A	zinc finger protein 780A; May be involved in transcriptional regulation (By similarity) (642 aa)	0.163
Phyllanthin	ZNF234	zinc finger protein 234; May be involved in transcriptional regulation (700 aa)	0.163
Phyllanthin	ZBTB8B	zinc finger and BTB domain containing 8B; May be involved in transcriptional regulation (495 aa)	0.163
Phyllanthin	ZNF643	zinc finger protein 643; May be involved in transcriptional regulation (534 aa)	0.163
Phyllanthin	ZNF142	zinc finger protein 142; May be involved in transcriptional regulation (1687 aa)	0.163
Phyllanthin	ZNF28	zinc finger protein 28; May be involved in transcriptional regulation (718 aa)	0.163
Phyllanthin	ZNF300	zinc finger protein 300; Has a transcriptional repressor activity (620 aa)	0.163
Phyllanthin	ZNF286A	zinc finger protein 286A; May be involved in transcriptional regulation (521 aa)	0.163
Phyllanthin	ZNF697	zinc finger protein 697; May be involved in transcriptional regulation (By similarity) (545 aa)	0.163
Phyllanthin	ZNF793	zinc finger protein 793; May be involved in transcriptional regulation (406 aa)	0.163
Phyllanthin	ZNF737	zinc finger protein 737; May be involved in transcriptional regulation (536 aa)	0.163
Phyllanthin	ZNF200	zinc finger protein 200; Could have a role in spermatogenesis (395 aa)	0.163
Phyllanthin	ZNF812	zinc finger protein 812; May be involved in transcriptional regulation (By similarity) (454 aa)	0.163
Phyllanthin	SCAND3	SCAN domain containing 3 (1325 aa)	0.163
Phyllanthin	ZNF746	zinc finger protein 746; Transcription repressor that specifically binds to the 5’-TATTTT[T/G]-3’ consensus sequence on promoters and repress transcription of PGC-1-alpha (PPARGC1A), thereby playing a role in regulation of neuron death (645 aa)	0.163
Phyllanthin	ZNF516	zinc finger protein 516; May be involved in transcriptional regulation (1163 aa)	0.163
Phyllanthin	ZNF625	zinc finger protein 625; May be involved in transcriptional regulation (372 aa)	0.163
Phyllanthin	ZNF716	zinc finger protein 716 (495 aa)	0.163
Phyllanthin	HPF2	zinc finger protein 84 (738 aa)	0.163
Phyllanthin	ENSG00000268744	Zinc finger protein 799 (46 aa)	0.163
Phyllanthin	ZNF655	zinc finger protein 655 (526 aa)	0.163
Phyllanthin	ZNF506	zinc finger protein 506; May be involved in transcriptional regulation (444 aa)	0.163
Phyllanthin	ZNF587B	zinc finger protein 587B; May be involved in transcriptional regulation (Probable) (402 aa)	0.163
Phyllanthin	ZNF146	zinc finger protein 146 (292 aa)	0.163
Phyllanthin	ZNF844	zinc finger protein 844; May be involved in transcriptional regulation (By similarity) (666 aa)	0.163
Phyllanthin	ZNF780B	zinc finger protein 780B; May be involved in transcriptional regulation (By similarity) (833 aa)	0.163
Phyllanthin	ZNF692	zinc finger protein 692; May be involved in transcriptional regulation (524 aa)	0.163
Phyllanthin	ZNF302	zinc finger protein 302; May be involved in transcriptional regulation (399 aa)	0.163
Phyllanthin	S17mt	28S ribosomal protein S17, mitochondrial; HCG1984214, isoform CRA_a (225 aa)	0.163
Phyllanthin	ZNF527	zinc finger protein 527; May be involved in transcriptional regulation (609 aa)	0.163
Phyllanthin	ZNF852	zinc finger protein 852 (543 aa)	0.163
Phyllanthin	YY2	YY2 transcription factor; Functions as a multifunctional transcription factor that may exhibit positive and negative control on a large number of genes. May antagonize YY1 and function in development and differentiation (372 aa)	0.163
Phyllanthin	ZNF419	zinc finger protein 419; May be involved in transcriptional regulation (511 aa)	0.163
Phyllanthin	ZNF487P	zinc finger protein 487, pseudogene; May be involved in transcriptional regulation (By similarity) (448 aa)	0.163
Phyllanthin	ZNF845	zinc finger protein 845; May be involved in transcriptional regulation (By similarity) (970 aa)	0.163
Phyllanthin	ZBTB10	zinc finger and BTB domain containing 10; May be involved in transcriptional regulation (871 aa)	0.163
Phyllanthin	ZNF630	zinc finger protein 630; May be involved in transcriptional regulation (657 aa)	0.163
Phyllanthin	ZNF12	zinc finger protein 12 (697 aa)	0.163
Phyllanthin	ZNF792	zinc finger protein 792; May be involved in transcriptional regulation (632 aa)	0.163
Phyllanthin	HIC2	hypermethylated in cancer 2; Transcriptional repressor (615 aa)	0.163
Phyllanthin	PRDM6	PR domain containing 6; Putative histone methyltransferase that acts as a transcriptional repressor of smooth muscle gene expression. Promotes the transition from differentiated to proliferative smooth muscle by suppressing differentiation and maintaining the proliferative potential of vascular smooth muscle cells. Also plays a role in endothelial cells by inhibiting endothelial cell proliferatio…	0.163
Phyllanthin	ZFPM2	zinc finger protein, multitype 2; Transcription regulator that plays a central role in heart morphogenesis and development of coronary vessels from epicardium, by regulating genes that are essential during cardiogenesis. Essential cofactor that acts via the formation of a heterodimer with transcription factors of the GATA family GATA4, GATA5 and GATA6. Such heterodimer can both activate or repres…	0.163
Phyllanthin	ZNF681	zinc finger protein 681; May be involved in transcriptional regulation (By similarity) (645 aa)	0.163
Phyllanthin	ZNF705G	zinc finger protein 705G; May be involved in transcriptional regulation (By similarity) (300 aa)	0.163
Phyllanthin	ZNF705B	zinc finger protein 705B; May be involved in transcriptional regulation (By similarity) (300 aa)	0.163
Phyllanthin	ZNF705D	zinc finger protein 705D; May be involved in transcriptional regulation (By similarity) (300 aa)	0.163
Phyllanthin	ZNF594	zinc finger protein 594; May be involved in transcriptional regulation (By similarity) (807 aa)	0.163
Phyllanthin	ZNF195	zinc finger protein 195; May be involved in transcriptional regulation (629 aa)	0.163
Phyllanthin	AEBP2	AE binding protein 2; DNA-binding transcriptional repressor. May interact with and stimulate the activity of the PRC2 complex, which methylates ’Lys-9’ and ’Lys-27’ residues of histone H3 (517 aa)	0.163
Phyllanthin	ZFP90	zinc finger protein 90 homolog (mouse); May function as a repressor or silencer protein, and most likely exerts its repressing activity upon zinc-dependent binding to DNA. May be involved in proper spermatogenesis by repressing the expression of genes unnecessary or incompatible with the maintenance of a haploid cell state (By similarity) (636 aa)	0.163
Phyllanthin	ZNF846	zinc finger protein 846; May be involved in transcriptional regulation (By similarity) (533 aa)	0.163
Phyllanthin	ZNF709	zinc finger protein 709; May be involved in transcriptional regulation (641 aa)	0.163
Phyllanthin	ZNF891	zinc finger protein 891; May be involved in transcriptional regulation (By similarity) (544 aa)	0.163
Phyllanthin	ZNF682	zinc finger protein 682; May be involved in transcriptional regulation (498 aa)	0.163
Phyllanthin	ZNF208	zinc finger protein 208 (1280 aa)	0.163
Phyllanthin	ZNF676	zinc finger protein 676; May be involved in transcriptional regulation (588 aa)	0.163
Phyllanthin	ZNF99	zinc finger protein 99; May be involved in transcriptional regulation (1037 aa)	0.163
Phyllanthin	ZNF691	zinc finger protein 691; May be involved in transcriptional regulation (315 aa)	0.163
Phyllanthin	ZSCAN29	zinc finger and SCAN domain containing 29; May be involved in transcriptional regulation (852 aa)	0.163
Phyllanthin	ZNF213	zinc finger protein 213; May be involved in transcriptional regulation (459 aa)	0.163
Phyllanthin	ZNF143	zinc finger protein 143; Transcriptional activator. Activates the gene for selenocysteine tRNA (tRNAsec). Binds to the SPH motif of small nuclear RNA (snRNA) gene promoters. Participates in efficient U6 RNA polymerase III transcription via its interaction with CHD8 (638 aa)	0.163
Phyllanthin	ZNF665	zinc finger protein 665; May be involved in transcriptional regulation (678 aa)	0.163
Phyllanthin	ZNF765	zinc finger protein 765; May be involved in transcriptional regulation (By similarity) (523 aa)	0.163
Phyllanthin	ZNF813	zinc finger protein 813; May be involved in transcriptional regulation (617 aa)	0.163
Phyllanthin	ZNF134	zinc finger protein 134; May be involved in transcriptional regulation (427 aa)	0.163
Phyllanthin	ZNF586	zinc finger protein 586; May be involved in transcriptional regulation (402 aa)	0.163
Phyllanthin	ZNF418	zinc finger protein 418; Transcriptional repressor (676 aa)	0.163
Phyllanthin	ZNF445	zinc finger protein 445; May be involved in transcriptional regulation (1031 aa)	0.163
Phyllanthin	ZNF35	zinc finger protein 35; May be involved in transcriptional regulation. Involved in cell differentiation and/or proliferation (527 aa)	0.163
Phyllanthin	ZNF501	zinc finger protein 501; May be involved in transcriptional regulation (271 aa)	0.163
Phyllanthin	GLI3	GLI family zinc finger 3; Has a dual function as a transcriptional activator and a repressor of the sonic hedgehog (Shh) pathway, and plays a role in limb development. The full-length GLI3 form (GLI3FL) after phosphorylation and nuclear translocation, acts as an activator (GLI3A) while GLI3R, its C-terminally truncated form, acts as a repressor. A proper balance between the GLI3 activator and the…	0.163
Phyllanthin	ZNF287	zinc finger protein 287; May be involved in transcriptional regulation (761 aa)	0.163
Phyllanthin	ZNF488	zinc finger protein 488 (340 aa)	0.163
Phyllanthin	ZNF169	zinc finger protein 169; May be involved in transcriptional regulation (603 aa)	0.163
Phyllanthin	ZNF785	zinc finger protein 785; May be involved in transcriptional regulation (By similarity) (405 aa)	0.163
Phyllanthin	ZBTB9	zinc finger and BTB domain containing 9 (473 aa)	0.163
Phyllanthin	SP9	Sp9 transcription factor homolog (mouse); Transcription factor which plays a key role in limb development. Positively regulates FGF8 expression in the apical ectodermal ridge (AER) and contributes to limb outgrowth in embryos (By similarity) (484 aa)	0.163
Phyllanthin	ZBTB3	zinc finger and BTB domain containing 3; May be involved in transcriptional regulation (574 aa)	0.163
Phyllanthin	ZBTB1	zinc finger and BTB domain containing 1; May be involved in transcriptional regulation (713 aa)	0.163
Phyllanthin	ZNF358	zinc finger protein 358; May be involved in transcriptional regulation (568 aa)	0.163
Phyllanthin	ZNF414	zinc finger protein 414; May be involved in transcriptional regulation (390 aa)	0.163
Phyllanthin	ZNF559	zinc finger protein 559; May be involved in transcriptional regulation (538 aa)	0.163
Phyllanthin	ZFP1	zinc finger protein 1 homolog (mouse); May be involved in transcriptional regulation (407 aa)	0.163
Phyllanthin	ZNF605	zinc finger protein 605; May be involved in transcriptional regulation (672 aa)	0.163
Phyllanthin	ZNF493	zinc finger protein 493; May be involved in transcriptional regulation (774 aa)	0.163
Phyllanthin	ZNF566	zinc finger protein 566; May be involved in transcriptional regulation (419 aa)	0.163
Phyllanthin	ZNF222	zinc finger protein 222; May be involved in transcriptional regulation (491 aa)	0.163
Phyllanthin	ZNF233	zinc finger protein 233; May be involved in transcriptional regulation (670 aa)	0.163
Phyllanthin	ZNF320	zinc finger protein 320; May be involved in transcriptional regulation (509 aa)	0.163
Phyllanthin	ZNF321P	zinc finger protein 321, pseudogene (233 aa)	0.163
Phyllanthin	ZNF628	zinc finger protein 628; Transcription activator. Binds DNA on GT-box consensus sequence 5’-TTGGTT-3’ (By similarity) (1055 aa)	0.163
Phyllanthin	ZSCAN5A	zinc finger and SCAN domain containing 5A; May be involved in transcriptional regulation (496 aa)	0.163
Phyllanthin	ZNF552	zinc finger protein 552; May be involved in transcriptional regulation (407 aa)	0.163
Phyllanthin	KOX20	zinc finger protein 26 isoform 1 precursor ; May be involved in transcriptional regulation (533 aa)	0.163
Phyllanthin	ZXDC	ZXD family zinc finger C; Cooperates with CIITA to promote transcription of MHC class I and MHC class II genes (858 aa)	0.163
Phyllanthin	ZNF841	zinc finger protein 841; May be involved in transcriptional regulation (By similarity) (924 aa)	0.163
Phyllanthin	ZNF860	zinc finger protein 860; May be involved in transcriptional regulation (By similarity) (632 aa)	0.163
Phyllanthin	KRBOX1	KRAB box domain containing 1 (128 aa)	0.163
Phyllanthin	GLIS3	GLIS family zinc finger 3; Acts as both a repressor and activator of transcription. Binds to the consensus sequence 5’-GACCACCCAC-3’ (By similarity) (930 aa)	0.163
Phyllanthin	GTF3A	general transcription factor IIIA; Interacts with the internal control region (ICR) of approximately 50 bases within the 5S RNA genes, is required for correct transcription of these genes by RNA polymerase III. Also binds the transcribed 5S RNA’s. May initiate transcription of the 5S ribosomal RNA gene and maintain the stability of transcription of other genes (365 aa)	0.163
Phyllanthin	ZNF768	zinc finger protein 768; May be involved in transcriptional regulation (540 aa)	0.163
Phyllanthin	ZNF763	zinc finger protein 763; May be involved in transcriptional regulation (397 aa)	0.163
Phyllanthin	RREB1	ras responsive element binding protein 1 (1742 aa)	0.163
Phyllanthin	ZNF827	zinc finger protein 827; May be involved in transcriptional regulation (By similarity) (1077 aa)	0.163
Phyllanthin	HIVEP1	human immunodeficiency virus type I enhancer binding protein 1; This protein specifically binds to the DNA sequence 5’- GGGACTTTCC-3’ which is found in the enhancer elements of numerous viral promoters such as those of SV40, CMV, or HIV-1. In addition, related sequences are found in the enhancer elements of a number of cellular promoters, including those of the class I MHC, interleukin-2 receptor…	0.163
Phyllanthin	SCGB2B2	secretoglobin, family 2B, member 2 (96 aa)	0.163
Phyllanthin	ZNF425	zinc finger protein 425; Acts as a transcriptional repressor (752 aa)	0.163
Phyllanthin	ZFAT	zinc finger and AT hook domain containing (1243 aa)	0.163
Phyllanthin	KLF5	Kruppel-like factor 5 (intestinal); Transcription factor that binds to GC box promoter elements. Activates the transcription of these genes (457 aa)	0.163
Phyllanthin	ZBTB48	zinc finger and BTB domain containing 48; Binds to and regulates the J and/or S elements in MHC II promoter (688 aa)	0.163
Phyllanthin	ZNF133	zinc finger protein 133; May be involved in transcriptional regulation as a repressor (653 aa)	0.163
Phyllanthin	KLF12	Kruppel-like factor 12; Confers strong transcriptional repression to the AP-2- alpha gene. Binds to a regulatory element (A32) in the AP-2-alpha gene promoter (402 aa)	0.163
Phyllanthin	ZNF658	zinc finger protein 658; May be involved in transcriptional regulation (1059 aa)	0.163
Phyllanthin	ZNF165	zinc finger protein 165; May be involved in transcriptional regulation (485 aa)	0.163
Phyllanthin	ZSCAN16	zinc finger and SCAN domain containing 16; May be involved in transcriptional regulation (348 aa)	0.163
Phyllanthin	ZKSCAN4	zinc finger with KRAB and SCAN domains 4; May be involved in the transcriptional activation of MDM2 and EP300 genes (545 aa)	0.163
Phyllanthin	ZNF311	zinc finger protein 311 (666 aa)	0.163
Phyllanthin	KLF9	Kruppel-like factor 9; Transcription factor that binds to GC box promoter elements. Selectively activates mRNA synthesis from genes containing tandem repeats of GC boxes but represses genes with a single GC box (244 aa)	0.163
Phyllanthin	ZNF157	zinc finger protein 157; May be involved in transcriptional regulation (506 aa)	0.163
Phyllanthin	SP2	Sp2 transcription factor; Binds to GC box promoters elements and selectively activates mRNA synthesis from genes that contain functional recognition sites (613 aa)	0.163
Phyllanthin	ZNF615	zinc finger protein 615; May be involved in transcriptional regulation (731 aa)	0.163
Phyllanthin	ZIC2	Zic family member 2; Acts as a transcriptional activator or repressor. Plays important roles in the early stage of organogenesis of the CNS. Activates the transcription of the serotonin transporter SERT in uncrossed ipsilateral retinal ganglion cells (iRGCs) to refine eye-specific projections in primary visual targets. Its transcriptional activity is repressed by MDFIC. Involved in the formation …	0.163
Phyllanthin	ZSCAN5C	zinc finger and SCAN domain containing 5C; May be involved in transcriptional regulation (By similarity) (496 aa)	0.163
Phyllanthin	ZNF549	zinc finger protein 549; May be involved in transcriptional regulation (640 aa)	0.163
Phyllanthin	ZBTB17	zinc finger and BTB domain containing 17; Plays a critical role in early lymphocyte development, where it is essential to prevent apoptosis in lymphoid precursors, allowing them to survive in response to IL7 and undergo proper lineage commitment (By similarity). Transcription factor that can function as an activator or repressor depending on its binding partners, and by targeting negative regulat…	0.163
Phyllanthin	ZBTB40	zinc finger and BTB domain containing 40; May be involved in transcriptional regulation (1239 aa)	0.163
Phyllanthin	ZBTB12	zinc finger and BTB domain containing 12 (459 aa)	0.163
Phyllanthin	ZNF484	zinc finger protein 484; May be involved in transcriptional regulation (852 aa)	0.163
Phyllanthin	SP5	Sp5 transcription factor; Binds to GC boxes promoters elements. Probable transcriptional activator that has a role in the coordination of changes in transcription required to generate pattern in the developing embryo (By similarity) (398 aa)	0.163
Phyllanthin	ZNF367	zinc finger protein 367; Transcriptional activator. Isoform 1 may be involved in transcriptional activation of erythroid genes (350 aa)	0.163
Phyllanthin	ZXDB	zinc finger, X-linked, duplicated B; Cooperates with CIITA to promote transcription of MHC class I and MHC class II genes (By similarity) (803 aa)	0.163
Phyllanthin	KLF4	Kruppel-like factor 4 (gut); Transcription factor; can act both as activator and as repressor. Binds the 5’-CACCC-3’ core sequence. Binds to the promoter region of its own gene and can activate its own transcription. Regulates the expression of key transcription factors during embryonic development. Plays an important role in maintaining embryonic stem cells, and in preventing their differentiati…	0.163
Phyllanthin	ZNF33A	zinc finger protein 33A; May be involved in transcriptional regulation (811 aa)	0.163
Phyllanthin	ZNF32	zinc finger protein 32; May be involved in transcriptional regulation (273 aa)	0.163
Phyllanthin	ZFP37	zinc finger protein 37 homolog (mouse); May be involved in transcriptional regulation (630 aa)	0.163
Phyllanthin	ZNF76	zinc finger protein 76; May be involved in transcriptional regulation (570 aa)	0.163
Phyllanthin	ZBTB6	zinc finger and BTB domain containing 6; May be involved in transcriptional regulation (424 aa)	0.163
Phyllanthin	ZBTB26	zinc finger and BTB domain containing 26; May be involved in transcriptional regulation (441 aa)	0.163
Phyllanthin	ZBTB8A	zinc finger and BTB domain containing 8A; May be involved in transcriptional regulation (441 aa)	0.163
Phyllanthin	ZBTB43	zinc finger and BTB domain containing 43; May be involved in transcriptional regulation (467 aa)	0.163
Phyllanthin	ZBTB34	zinc finger and BTB domain containing 34; May be a transcriptional repressor (500 aa)	0.163
Phyllanthin	ZNF362	zinc finger protein 362; May be involved in transcriptional regulation (420 aa)	0.163
Phyllanthin	ZNF79	zinc finger protein 79; May be involved in transcriptional regulation (498 aa)	0.163
Phyllanthin	MTF1	metal-regulatory transcription factor 1; Activates the metallothionein I promoter. Binds to the metal responsive element (MRE) (753 aa)	0.163
Phyllanthin	RLF	rearranged L-myc fusion; May be involved in transcriptional regulation (1914 aa)	0.163
Phyllanthin	ZNF642	zinc finger protein 642; May be involved in transcriptional regulation (526 aa)	0.163
Phyllanthin	ZNF684	zinc finger protein 684; May be involved in transcriptional regulation (378 aa)	0.163
Phyllanthin	KLF17	Kruppel-like factor 17; Transcription repressor that binds to the promoter of target genes and prevents their expression. Acts as a negative regulator of epithelial-mesenchymal transition and metastasis in breast cancer. Specifically binds the 5’-CACCC-3’ sequence in the promoter of ID1, a key metastasis regulator in breast cancer, and repress its expression. May be a germ cell-specific transcrip…	0.163
Phyllanthin	ZNF831	zinc finger protein 831 (1677 aa)	0.163
Phyllanthin	ZNF280C	zinc finger protein 280C; May function as a transcription factor (737 aa)	0.163
Phyllanthin	ZNF75D	zinc finger protein 75D; May be involved in transcriptional regulation (510 aa)	0.163
Phyllanthin	ZNF292	zinc finger protein 292; May be involved in transcriptional regulation (2723 aa)	0.163
Phyllanthin	PRDM13	PR domain containing 13; May be involved in transcriptional regulation (707 aa)	0.163
Phyllanthin	IKZF5	IKAROS family zinc finger 5 (Pegasus); DNA-binding protein that binds to the 5’GNNTGTNG-3’ core sequence. Transcriptional repressor (419 aa)	0.163
Phyllanthin	ENSG00000229631	annotation not available (526 aa)	0.163
Phyllanthin	ZBTB37	zinc finger and BTB domain containing 37; May be involved in transcriptional regulation (503 aa)	0.163
Phyllanthin	ZBTB41	zinc finger and BTB domain containing 41; May be involved in transcriptional regulation (909 aa)	0.163
Phyllanthin	ZNF670	zinc finger protein 670; May be involved in transcriptional regulation (389 aa)	0.163
Phyllanthin	ZNF521	zinc finger protein 521; Transcription factor that can both act as an activator or a repressor depending on the context. Involved in BMP signaling and in the regulation of the immature compartment of the hematopoietic system. Associates with SMADs in response to BMP2 leading to activate transcription of BMP target genes. Acts as a transcriptional repressor via its interaction with EBF1, a transcr…	0.163
Phyllanthin	ZNF485	zinc finger protein 485; May be involved in transcriptional regulation (441 aa)	0.163
Phyllanthin	ZNF652	zinc finger protein 652; Functions as a transcriptional repressor (606 aa)	0.163
Phyllanthin	ZNF266	zinc finger protein 266; May be involved in transcriptional regulation (549 aa)	0.163
Phyllanthin	ZNF438	zinc finger protein 438; Isoform 1 acts as a transcriptional repressor (828 aa)	0.163
Phyllanthin	ZNF384	zinc finger protein 384; Transcription factor that binds the consensus DNA sequence [GC]AAAAA. Seems to bind and regulate the promoters of MMP1, MMP3, MMP7 and COL1A1 (By similarity) (577 aa)	0.163
Phyllanthin	GLI2	GLI family zinc finger 2; Acts as a transcriptional activator. May play a role during embryogenesis. Binds to the DNA sequence 5’-GAACCACCCA-3’ which is part of the TRE-2S regulatory element that augments the Tax-dependent enhancer of human T-cell leukemia virus type 1. Is involved in the smoothened (SHH) signaling pathway (1586 aa)	0.163
Phyllanthin	ZFP2	zinc finger protein 2 homolog (mouse); Probable transcription factor involved in neuronal differentiation and/or phenotypic maintenance (By similarity) (461 aa)	0.163
Phyllanthin	ZNF627	zinc finger protein 627; May be involved in transcriptional regulation (461 aa)	0.163
Phyllanthin	ZSCAN12	zinc finger and SCAN domain containing 12; May be involved in transcriptional regulation (604 aa)	0.163
Phyllanthin	ZNF219	zinc finger protein 219; May be involved in transcriptional regulation (722 aa)	0.163
Phyllanthin	ZNF567	zinc finger protein 567; May be involved in transcriptional regulation (616 aa)	0.163
Phyllanthin	ZNF148	zinc finger protein 148; Involved in transcriptional regulation. Represses the transcription of a number of genes including gastrin, stromelysin and enolase. Binds to the G-rich box in the enhancer region of these genes (794 aa)	0.163
Phyllanthin	ZNF528	zinc finger protein 528; May be involved in transcriptional regulation (628 aa)	0.163
Phyllanthin	ZNF280B	zinc finger protein 280B; May function as a transcription factor (543 aa)	0.163
Phyllanthin	ZNF460	zinc finger protein 460; May be involved in transcriptional regulation (562 aa)	0.163
Phyllanthin	ZNF517	zinc finger protein 517; May be involved in transcriptional regulation (492 aa)	0.163
Phyllanthin	ZNF808	zinc finger protein 808; May be involved in transcriptional regulation (903 aa)	0.163
Phyllanthin	ZNF675	zinc finger protein 675; May be involved in transcriptional regulation. May play a role during osteoclast differentiation by modulating TRAF6 signaling activity (568 aa)	0.163
Phyllanthin	ZNF33B	zinc finger protein 33B; May be involved in transcriptional regulation (778 aa)	0.163
Phyllanthin	ZNF705A	zinc finger protein 705A; May be involved in transcriptional regulation (By similarity) (300 aa)	0.163
Phyllanthin	ZNF574	zinc finger protein 574; May be involved in transcriptional regulation (896 aa)	0.163
Phyllanthin	ZSCAN5B	zinc finger and SCAN domain containing 5B; May be involved in transcriptional regulation (By similarity) (495 aa)	0.163
Phyllanthin	PRDM10	PR domain containing 10 (1160 aa)	0.163
Phyllanthin	ZNF238	zinc finger protein 238; Transcriptional repressor that plays a role in various developmental processes such as myogenesis and brain development. Plays a key role in myogenesis by directly repressing the expression of ID2 and ID3, 2 inhibitors of skeletal myogenesis. Also involved in controlling cell division of progenitor cells and regulating the survival of postmitotic cortical neurons (By simi…	0.163
Phyllanthin	ZXDA	zinc finger, X-linked, duplicated A; Cooperates with CIITA to promote transcription of MHC class I and MHC class II genes (799 aa)	0.163
Phyllanthin	ZNF707	zinc finger protein 707; May be involved in transcriptional regulation (371 aa)	0.163
Phyllanthin	ZNF781	zinc finger protein 781; May be involved in transcriptional regulation (327 aa)	0.163
Phyllanthin	ZNF429	zinc finger protein 429; May be involved in transcriptional regulation (674 aa)	0.163
Phyllanthin	ZNF100	zinc finger protein 100; May be involved in transcriptional regulation (542 aa)	0.163
Phyllanthin	ZNF329	zinc finger protein 329; May be involved in transcriptional regulation (541 aa)	0.163
Phyllanthin	ZNF441	zinc finger protein 441; May be involved in transcriptional regulation (693 aa)	0.163
Phyllanthin	ZNF98	zinc finger protein 98; May be involved in transcriptional regulation (572 aa)	0.163
Phyllanthin	ZNF816	zinc finger protein 816; May be involved in transcriptional regulation (651 aa)	0.163
Phyllanthin	ZNF248	zinc finger protein 248; May be involved in transcriptional regulation (579 aa)	0.163
Phyllanthin	ZNF23	zinc finger protein 23; May be involved in transcriptional regulation. May have a role in embryonic development (643 aa)	0.163
Phyllanthin	BCL11B	B-cell CLL/lymphoma 11B (zinc finger protein); Tumor-suppressor protein involved in T-cell lymphomas. May function on the P53-signaling pathway. May be a key regulator of both differentiation and survival during thymocyte development. Repress transcription through direct, TFCOUP2-independent binding to a GC-rich response element (By similarity) (894 aa)	0.163
Phyllanthin	ZFP161	zinc finger protein 161 homolog (mouse); Transcriptional activator of the dopamine transporter (DAT), binding it’s promoter at the consensus sequence 5’- CCTGCACAGTTCACGGA-3’. Binds to 5’-d(GCC)(n)-3’ trinucleotide repeats in promoter regions and acts as a repressor of the FMR1 gene. Transcriptional repressor of MYC and thymidine kinase promoters (449 aa)	0.163
Phyllanthin	ZNF254	zinc finger protein 254; May be involved in transcriptional regulation (659 aa)	0.163
Phyllanthin	ZNF708	zinc finger protein 708; May be involved in transcriptional regulation (563 aa)	0.163
Phyllanthin	ZNF790	zinc finger protein 790; May be involved in transcriptional regulation (636 aa)	0.163
Phyllanthin	ZNF74	zinc finger protein 74 (644 aa)	0.163
Phyllanthin	ZNF770	zinc finger protein 770; May be involved in transcriptional regulation (691 aa)	0.163
Phyllanthin	ZNF44	zinc finger protein 44; May be involved in transcriptional regulation (663 aa)	0.163
Phyllanthin	ZNF140	zinc finger protein 140; May be involved in transcriptional regulation as a repressor (457 aa)	0.163
Phyllanthin	ZNF536	zinc finger protein 536; May be involved in transcriptional regulation. Recognizes and binds 2 copies of the core DNA sequence 5’-CCCCCA- 3’ (1300 aa)	0.163
Phyllanthin	ZNF512	zinc finger protein 512; May be involved in transcriptional regulation (567 aa)	0.163
Phyllanthin	ZNF607	zinc finger protein 607; May be involved in transcriptional regulation (696 aa)	0.163
Phyllanthin	ZNF736	zinc finger protein 736; May be involved in transcriptional regulation (By similarity) (427 aa)	0.163
Phyllanthin	ZNF43	zinc finger protein 43; May be involved in transcriptional regulation (809 aa)	0.163
Phyllanthin	ZNF649	zinc finger protein 649; Transcriptional repressor. Regulator of transcriptional factor complexes and may suppress SRE and AP-1 transcription activities mediated by growth factor signaling pathways (505 aa)	0.163
Phyllanthin	PLAGL1	pleiomorphic adenoma gene-like 1 (463 aa)	0.163
Phyllanthin	ZNF589	zinc finger protein 589; May play a role in hematopoietic stem/progenitor cell differentiation. May play a role as a DNA binding-dependent transcriptional repressor (364 aa)	0.163
Phyllanthin	ZBTB45	zinc finger and BTB domain containing 45; May be involved in transcriptional regulation (511 aa)	0.163
Phyllanthin	ZNF774	zinc finger protein 774; May be involved in transcriptional regulation (By similarity) (483 aa)	0.163
Phyllanthin	ZNF197	zinc finger protein 197; May be involved in transcriptional regulation (1029 aa)	0.163
Phyllanthin	ZNF673	zinc finger family member 673 (171 aa)	0.163
Phyllanthin	ZNF587	zinc finger protein 587; May be involved in transcriptional regulation (575 aa)	0.163
Phyllanthin	ZNF2	zinc finger protein 2; May be involved in transcriptional regulation (426 aa)	0.163
Phyllanthin	ZNF323	zinc finger protein 323; May function as a transcription factor. May be involved in the development of multiple embryonic organs (406 aa)	0.163
Phyllanthin	ZNF69	zinc finger protein 69; May be involved in transcriptional regulation (149 aa)	0.163
Phyllanthin	GLI4	GLI family zinc finger 4 (376 aa)	0.163
Phyllanthin	ZNF600	zinc finger protein 600; May be involved in transcriptional regulation (722 aa)	0.163
Phyllanthin	GFI1B	growth factor independent 1B transcription repressor; Essential proto-oncogenic transcriptional regulator necessary for development and differentiation of erythroid and megakaryocytic lineages. Component of a RCOR-GFI-KDM1A-HDAC complex that suppresses, via histone deacetylase (HDAC) recruitment, a number of genes implicated in multilineage blood cell development and controls hematopoietic differ…	0.163
Phyllanthin	IKZF3	IKAROS family zinc finger 3 (Aiolos) (509 aa)	0.163
Phyllanthin	ZNF341	zinc finger protein 341; May be involved in transcriptional regulation (847 aa)	0.163
Phyllanthin	ZNF136	zinc finger protein 136; May be involved in transcriptional regulation as a weak repressor when alone, or a potent one when fused with a heterologous protein containing a KRAB B-domain (540 aa)	0.163
Phyllanthin	ZNF648	zinc finger protein 648; May be involved in transcriptional regulation (568 aa)	0.163
Phyllanthin	ZNF606	zinc finger protein 606; May act as a transcriptional repressor (792 aa)	0.163
Phyllanthin	ZFP30	zinc finger protein 30 homolog (mouse); May be involved in transcriptional regulation (519 aa)	0.163
Phyllanthin	ZNF107	zinc finger protein 107; May be involved in transcriptional regulation (783 aa)	0.163
Phyllanthin	ZNF791	zinc finger protein 791; May be involved in transcriptional regulation (576 aa)	0.163
Phyllanthin	ZNF669	zinc finger protein 669; May be involved in transcriptional regulation (464 aa)	0.163
Phyllanthin	ENSG00000188474	Zinc finger protein 788 ; May be involved in transcriptional regulation (615 aa)	0.163
Phyllanthin	ZNF189	zinc finger protein 189 (626 aa)	0.163
Phyllanthin	ZNF93	zinc finger protein 93; May be involved in transcriptional regulation (620 aa)	0.163
Phyllanthin	ZNF34	zinc finger protein 34; May be involved in transcriptional regulation (560 aa)	0.163
Phyllanthin	ZNF695	zinc finger protein 695; May be involved in transcriptional regulation (515 aa)	0.163
Phyllanthin	ZNF772	zinc finger protein 772; May be involved in transcriptional regulation (By similarity) (489 aa)	0.163
Phyllanthin	ZNF81	zinc finger protein 81; May be involved in transcriptional regulation (661 aa)	0.163
Phyllanthin	ZNF621	zinc finger protein 621; May be involved in transcriptional regulation (439 aa)	0.163
Phyllanthin	SP6	Sp6 transcription factor; Promotes cell proliferation (By similarity) (376 aa)	0.163
Phyllanthin	ZNF124	zinc finger protein 124; May be involved in transcriptional regulation (289 aa)	0.163
Phyllanthin	ZNF823	zinc finger protein 823; May be involved in transcriptional regulation (610 aa)	0.163
Phyllanthin	ZNF14	zinc finger protein 14; May be involved in transcriptional regulation (642 aa)	0.163
Phyllanthin	ZNF573	zinc finger protein 573; May be involved in transcriptional regulation (607 aa)	0.163
Phyllanthin	ZNF383	zinc finger protein 383; May function as a transcriptional repressor, suppressing transcriptional activities mediated by MAPK signaling pathways (475 aa)	0.163
Phyllanthin	ZNF564	zinc finger protein 564; May be involved in transcriptional regulation (553 aa)	0.163
Phyllanthin	ZNF546	zinc finger protein 546; May be involved in transcriptional regulation (836 aa)	0.163
Phyllanthin	ZNF433	zinc finger protein 433; May be involved in transcriptional regulation (673 aa)	0.163
Phyllanthin	PRDM8	PR domain containing 8; May be involved in transcriptional regulation (689 aa)	0.163
Phyllanthin	ZNF449	zinc finger protein 449; May be involved in transcriptional regulation (518 aa)	0.163
Phyllanthin	ZNF70	zinc finger protein 70; May be involved in transcriptional regulation (446 aa)	0.163
Phyllanthin	ZFP91	zinc finger protein 91 homolog (mouse); Atypical E3 ubiquitin-protein ligase that mediates ’Lys- 63’-linked ubiquitination of MAP3K14/NIK, leading to stabilize and activate MAP3K14/NIK. It thereby acts as an activator of the non- canonical NF-kappa-B2/NFKB2 pathway. May also play an important role in cell proliferation and/or anti-apoptosis (570 aa)	0.163
Phyllanthin	ZNF444	zinc finger protein 444; Transcriptional regulator. Binds to the 5’-flanking critical region of the SCARF1 promoter (327 aa)	0.163
Phyllanthin	ZBTB49	zinc finger and BTB domain containing 49; May be involved in transcriptional regulation (765 aa)	0.163
Phyllanthin	BCL11A	B-cell CLL/lymphoma 11A (zinc finger protein) (835 aa)	0.163
Phyllanthin	ZNF420	zinc finger protein 420; May be involved in transcriptional regulation (688 aa)	0.163
Phyllanthin	ZNF212	zinc finger protein 212; May be involved in transcriptional regulation (495 aa)	0.163
Phyllanthin	GZF1	GDNF-inducible zinc finger protein 1 (711 aa)	0.163
Phyllanthin	ZNF532	zinc finger protein 532; May be involved in transcriptional regulation (1301 aa)	0.163
Phyllanthin	ZBTB16	zinc finger and BTB domain containing 16; Probable transcription factor. May play a role in myeloid maturation and in the development and/or maintenance of other differentiated tissues. Probable substrate-recognition component of an E3 ubiquitin-protein ligase complex which mediates the ubiquitination and subsequent proteasomal degradation of target proteins (673 aa)	0.163
Phyllanthin	ZNF576	zinc finger protein 576; May be involved in transcriptional regulation (170 aa)	0.163
Phyllanthin	ZNF202	zinc finger protein 202; Transcriptional repressor that binds to elements found predominantly in genes that participate in lipid metabolism. Among its targets are structural components of lipoprotein particles (apolipoproteins AIV, CIII, and E), enzymes involved in lipid processing (lipoprotein lipase, lecithin cholesteryl ester transferase), transporters involved in lipid homeostasis (ABCA1, ABC…	0.163
Phyllanthin	ZNF548	zinc finger protein 548; May be involved in transcriptional regulation (545 aa)	0.163
Phyllanthin	ZNF324B	zinc finger protein 324B; May be involved in transcriptional regulation (544 aa)	0.163
Phyllanthin	ZNF224	zinc finger protein 224; May be involved in transcriptional regulation as a transcriptional repressor. The DEPDC1A-ZNF224 complex may play a critical role in bladder carcinogenesis by repressing the transcription of the A20 gene, leading to transport of NF-KB protein into the nucleus, resulting in suppression of apoptosis of bladder cancer cells (707 aa)	0.163
Phyllanthin	ZNF394	zinc finger protein 394; May be involved in transcriptional regulation (561 aa)	0.163
Phyllanthin	ZNF664	zinc finger protein 664; May be involved in transcriptional regulation (261 aa)	0.163
Phyllanthin	ZNF354A	zinc finger protein 354A (605 aa)	0.163
Phyllanthin	ZFP112	zinc finger protein 112 homolog (mouse); May be involved in transcriptional regulation (913 aa)	0.163
Phyllanthin	ZNF644	zinc finger protein 644 (1327 aa)	0.163
Phyllanthin	ZNF226	zinc finger protein 226; May be involved in transcriptional regulation (803 aa)	0.163
Phyllanthin	ZNF20	zinc finger protein 20; May be involved in transcriptional regulation (532 aa)	0.163
Phyllanthin	ZNF486	zinc finger protein 486; May be involved in transcriptional regulation (463 aa)	0.163
Phyllanthin	ZNF555	zinc finger protein 555; May be involved in transcriptional regulation (628 aa)	0.163
Phyllanthin	ZNF498	zinc finger protein 498 (544 aa)	0.163
Phyllanthin	ZNF568	zinc finger protein 568; May be involved in transcriptional regulation (By similarity) (644 aa)	0.163
Phyllanthin	ZNF677	zinc finger protein 677; May be involved in transcriptional regulation (584 aa)	0.163
Phyllanthin	ZNF749	zinc finger protein 749; May be involved in transcriptional regulation (778 aa)	0.163
Phyllanthin	ZNF599	zinc finger protein 599; May be involved in transcriptional regulation (588 aa)	0.163
Phyllanthin	ZNF479	zinc finger protein 479; May be involved in transcriptional regulation (524 aa)	0.163
Phyllanthin	ZNF26	zinc finger protein 26; May be involved in transcriptional regulation (533 aa)	0.163
Phyllanthin	ZNF571	zinc finger protein 571; May be involved in transcriptional regulation (609 aa)	0.163
Phyllanthin	ZNF285	zinc finger protein 285; May be involved in transcriptional regulation (590 aa)	0.163
Phyllanthin	ZNF470	zinc finger protein 470; May be involved in transcriptional regulation (717 aa)	0.163
Phyllanthin	ZNF530	zinc finger protein 530; May be involved in transcriptional regulation (By similarity) (599 aa)	0.163
Phyllanthin	ZNF192	zinc finger protein 192; May be involved in transcriptional regulation (578 aa)	0.163
Phyllanthin	ZNF92	zinc finger protein 92; May be involved in transcriptional regulation (586 aa)	0.163
Phyllanthin	ZSCAN22	zinc finger and SCAN domain containing 22; May be involved in transcriptional regulation (491 aa)	0.163
Phyllanthin	ZNF789	zinc finger protein 789; May be involved in transcriptional regulation (425 aa)	0.163
Phyllanthin	ZKSCAN2	zinc finger with KRAB and SCAN domains 2; May be involved in transcriptional regulation (967 aa)	0.163
Phyllanthin	IKZF1	IKAROS family zinc finger 1 (Ikaros); Transcription regulator of hematopoietic cell differentiation. Binds gamma-satellite DNA. Binds with higher affinity to gamma satellite A. Plays a role in the development of lymphocytes, B- and T-cells. Binds and activates the enhancer (delta-A element) of the CD3-delta gene. Repressor of the TDT (terminal deoxynucleotidyltransferase) gene during thymocyte di…	0.163
Phyllanthin	ZNF397	zinc finger protein 397; Isoform 3 acts as a DNA-dependent transcriptional repressor (534 aa)	0.163
Phyllanthin	ZNF570	zinc finger protein 570; May be involved in transcriptional regulation (536 aa)	0.163
Phyllanthin	ZNF84	zinc finger protein 84 (738 aa)	0.163
Phyllanthin	WT1	Wilms tumor 1 (517 aa)	0.163
Phyllanthin	ZNF775	zinc finger protein 775; May be involved in transcriptional regulation (537 aa)	0.163
Phyllanthin	ZNF85	zinc finger protein 85; May be a transcriptional repressor (595 aa)	0.163
Phyllanthin	ZSCAN30	zinc finger and SCAN domain containing 30; May be involved in transcriptional regulation (494 aa)	0.163
Phyllanthin	ZNF730	zinc finger protein 730; May be involved in transcriptional regulation (By similarity) (503 aa)	0.163
Phyllanthin	SP1	Sp1 transcription factor; Transcription factor that can activate or repress transcription in response to physiological and pathological stimuli. Binds with high affinity to GC-rich motifs and regulates the expression of a large number of genes involved in a variety of processes such as cell growth, apoptosis, differentiation and immune responses. Highly regulated by post-translational modificatio…	0.163
Phyllanthin	ZNF662	zinc finger protein 662; May be involved in transcriptional regulation (By similarity) (452 aa)	0.163
Phyllanthin	ZNF37A	zinc finger protein 37A; May be involved in transcriptional regulation (561 aa)	0.163
Phyllanthin	ZBTB7C	zinc finger and BTB domain containing 7C; May be a tumor suppressor gene (619 aa)	0.163
Phyllanthin	ZNF696	zinc finger protein 696; May be involved in transcriptional regulation (374 aa)	0.163
Phyllanthin	ZNF71	zinc finger protein 71; May be involved in transcriptional regulation (489 aa)	0.163
Phyllanthin	ZNF534	zinc finger protein 534; May be involved in transcriptional regulation (By similarity) (674 aa)	0.163
Phyllanthin	ZFP41	zinc finger protein 41 homolog (mouse) (198 aa)	0.163
Phyllanthin	ZNF283	zinc finger protein 283; May be involved in transcriptional regulation (679 aa)	0.163
Phyllanthin	ZNF354B	zinc finger protein 354B; May be involved in transcriptional regulation (612 aa)	0.163
Phyllanthin	ZNF121	zinc finger protein 121; May be involved in transcriptional regulation (390 aa)	0.163
Phyllanthin	ZFPM1	zinc finger protein, multitype 1; Transcription regulator that plays an essential role in erythroid and megakaryocytic cell differentiation. Essential cofactor that acts via the formation of a heterodimer with transcription factors of the GATA family GATA1, GATA2 and GATA3. Such heterodimer can both activate or repress transcriptional activity, depending on the cell and promoter context. The hete…	0.163
Phyllanthin	PEG3	paternally expressed 3 (1588 aa)	0.163
Phyltetralin	无
Corilagin	SERPINE1	serpin peptidase inhibitor, clade E (nexin, plasminogen activator inhibitor type 1), member 1; Serine protease inhibitor. This inhibitor acts as ’bait’ for tissue plasminogen activator, urokinase, protein C and matriptase-3/TMPRSS7. Its rapid interaction with PLAT may function as a major control point in the regulation of fibrinolysis (402 aa)	0.786
Corilagin	SERPINE3	serpin peptidase inhibitor, clade E (nexin, plasminogen activator inhibitor type 1), member 3; Probable serine protease inhibitor (By similarity) (424 aa)	0.435
Corilagin	SERPINE2	serpin peptidase inhibitor, clade E (nexin, plasminogen activator inhibitor type 1), member 2; Serine protease inhibitor with activity toward thrombin, trypsin, and urokinase. Promotes neurite extension by inhibiting thrombin. Binds heparin (409 aa)	0.435
Corilagin	HMSD	histocompatibility (minor) serpin domain containing; Putative serine protease inhibitor (By similarity) (139 aa)	0.435
Corilagin	SERPINA3	serpin peptidase inhibitor, clade A (alpha-1 antiproteinase, antitrypsin), member 3 (423 aa)	0.435
Corilagin	SERPINB5	serpin peptidase inhibitor, clade B (ovalbumin), member 5; Tumor suppressor. It blocks the growth, invasion, and metastatic properties of mammary tumors. As it does not undergo the S (stressed) to R (relaxed) conformational transition characteristic of active serpins, it exhibits no serine protease inhibitory activity (375 aa)	0.435
Corilagin	SERPINB1	serpin peptidase inhibitor, clade B (ovalbumin), member 1; Regulates the activity of the neutrophil proteases elastase, cathepsin G, proteinase-3, chymase, chymotrypsin, and kallikrein-3. Also functions as a potent intracellular inhibitor of granzyme H (379 aa)	0.435
Corilagin	SERPINB9	serpin peptidase inhibitor, clade B (ovalbumin), member 9; Granzyme B inhibitor (376 aa)	0.435
Corilagin	SERPINC1	serpin peptidase inhibitor, clade C (antithrombin), member 1 (464 aa)	0.435
Corilagin	AGT	angiotensinogen (serpin peptidase inhibitor, clade A, member 8); Essential component of the renin-angiotensin system (RAS), a potent regulator of blood pressure, body fluid and electrolyte homeostasis (485 aa)	0.435
Corilagin	SERPINH1	serpin peptidase inhibitor, clade H (heat shock protein 47), member 1, (collagen binding protein 1); Binds specifically to collagen. Could be involved as a chaperone in the biosynthetic pathway of collagen (418 aa)	0.435
Corilagin	SERPINA1	serpin peptidase inhibitor, clade A (alpha-1 antiproteinase, antitrypsin), member 1 (418 aa)	0.435
Corilagin	SERPINB4	serpin peptidase inhibitor, clade B (ovalbumin), member 4; May act as a protease inhibitor to modulate the host immune response against tumor cells (390 aa)	0.435
Corilagin	SERPINA6	serpin peptidase inhibitor, clade A (alpha-1 antiproteinase, antitrypsin), member 6; Major transport protein for glucocorticoids and progestins in the blood of almost all vertebrate species (405 aa)	0.435
Corilagin	SERPINA12	serpin peptidase inhibitor, clade A (alpha-1 antiproteinase, antitrypsin), member 12; May modulate insulin action conceivably only in the presence of its yet undefined target proteases in white adipose tissues (414 aa)	0.435
Corilagin	SERPINB13	serpin peptidase inhibitor, clade B (ovalbumin), member 13; May play a role in the proliferation or differentiation of keratinocytes (391 aa)	0.435
Corilagin	SERPINB6	serpin peptidase inhibitor, clade B (ovalbumin), member 6; May be involved in the regulation of serine proteinases present in the brain or extravasated from the blood (By similarity). Inhibitor of cathepsin G, kallikrein-8 and thrombin. May play an important role in the inner ear in the protection against leakage of lysosomal content during stress and loss of this protection results in cell death…	0.435
Corilagin	SERPINB7	serpin peptidase inhibitor, clade B (ovalbumin), member 7; Might function as an inhibitor of Lys-specific proteases. Might influence the maturation of megakaryocytes via its action as a serpin (380 aa)	0.435
Corilagin	SERPINA9	serpin peptidase inhibitor, clade A (alpha-1 antiproteinase, antitrypsin), member 9 (435 aa)	0.435
Corilagin	SERPINA11	serpin peptidase inhibitor, clade A (alpha-1 antiproteinase, antitrypsin), member 11 (422 aa)	0.435
Corilagin	SERPINA5	serpin peptidase inhibitor, clade A (alpha-1 antiproteinase, antitrypsin), member 5; Heparin-dependent serine protease inhibitor acting in body fluids and secretions. Inactivates serine proteases by binding irreversibly to their serine activation site. Involved in the regulation of intravascular and extravascular proteolytic activities. Plays hemostatic roles in the blood plasma. Acts as a procoa…	0.435
Corilagin	SERPINB8	serpin peptidase inhibitor, clade B (ovalbumin), member 8 (374 aa)	0.435
Corilagin	SERPINA7	serpin peptidase inhibitor, clade A (alpha-1 antiproteinase, antitrypsin), member 7; Major thyroid hormone transport protein in serum (415 aa)	0.435
Corilagin	SERPINF2	serpin peptidase inhibitor, clade F (alpha-2 antiplasmin, pigment epithelium derived factor), member 2; Serine protease inhibitor. The major targets of this inhibitor are plasmin and trypsin, but it also inactivates matriptase-3/TMPRSS7 and chymotrypsin (491 aa)	0.435
Corilagin	SERPINB2	serpin peptidase inhibitor, clade B (ovalbumin), member 2; Inhibits urokinase-type plasminogen activator. The monocyte derived PAI-2 is distinct from the endothelial cell- derived PAI-1 (415 aa)	0.435
Corilagin	SERPINA4	serpin peptidase inhibitor, clade A (alpha-1 antiproteinase, antitrypsin), member 4; Inhibits human amidolytic and kininogenase activities of tissue kallikrein. Inhibition is achieved by formation of an equimolar, heat- and SDS-stable complex between the inhibitor and the enzyme, and generation of a small C-terminal fragment of the inhibitor due to cleavage at the reactive site by tissue kallikre…	0.435
Corilagin	SERPINI1	serpin peptidase inhibitor, clade I (neuroserpin), member 1; Serine protease inhibitor that inhibits plasminogen activators and plasmin but not thrombin. May be involved in the formation or reorganization of synaptic connections as well as for synaptic plasticity in the adult nervous system. May protect neurons from cell damage by tissue-type plasminogen activator (410 aa)	0.435
Corilagin	SERPINB3	serpin peptidase inhibitor, clade B (ovalbumin), member 3 (390 aa)	0.435
Corilagin	SERPING1	serpin peptidase inhibitor, clade G (C1 inhibitor), member 1 (500 aa)	0.435
Corilagin	SERPINB12	serpin peptidase inhibitor, clade B (ovalbumin), member 12; Inhibits trypsin and plasmin, but not thrombin, coagulation factor Xa, or urokinase-type plasminogen activator (405 aa)	0.435
Corilagin	SERPINI2	serpin peptidase inhibitor, clade I (pancpin), member 2 (405 aa)	0.435
Corilagin	SERPINA10	serpin peptidase inhibitor, clade A (alpha-1 antiproteinase, antitrypsin), member 10; Inhibits activity of the coagulation protease factor Xa in the presence of PROZ, calcium and phospholipids. Also inhibits factor XIa in the absence of cofactors (444 aa)	0.435
Corilagin	SERPINF1	serpin peptidase inhibitor, clade F (alpha-2 antiplasmin, pigment epithelium derived factor), member 1; Neurotrophic protein; induces extensive neuronal differentiation in retinoblastoma cells. Potent inhibitor of angiogenesis. As it does not undergo the S (stressed) to R (relaxed) conformational transition characteristic of active serpins, it exhibits no serine protease inhibitory activity (418 …	0.435
Corilagin	SERPINB10	serpin peptidase inhibitor, clade B (ovalbumin), member 10; Protease inhibitor that may play a role in the regulation of protease activities during hematopoiesis and apoptosis induced by TNF. May regulate protease activities in the cytoplasm and in the nucleus (397 aa)	0.435
Corilagin	SERPIND1	serpin peptidase inhibitor, clade D (heparin cofactor), member 1; Thrombin inhibitor activated by the glycosaminoglycans, heparin or dermatan sulfate. In the presence of the latter, HC-II becomes the predominant thrombin inhibitor in place of antithrombin III (AT-III). Also inhibits chymotrypsin, but in a glycosaminoglycan-independent manner (499 aa)	0.435
Corilagin	ACTL6A	actin-like 6A; Involved in transcriptional activation and repression of select genes by chromatin remodeling (alteration of DNA-nucleosome topology). Required for maximal ATPase activity of SMARCA4/BRG1/BAF190A and for association of the SMARCA4/BRG1/BAF190A containing remodeling complex BAF with chromatin/nuclear matrix. Belongs to the neural progenitors- specific chromatin remodeling complex (n…	0.398
Corilagin	ACTL6B	actin-like 6B; Belongs to the chromatin remodeling brain-specific BAF (bBAF) complex, as such plays a role in remodeling mononucleosomes in an ATP-dependent fashion. Belongs to the neuron-specific chromatin remodeling complex (nBAF complex) and is required for postmitotic neural development and dendritic outgrowth. During neural development a switch from a stem/progenitor to a post- mitotic chrom…	0.398
Corilagin	DCLK3	doublecortin-like kinase 3 (648 aa)	0.28
Corilagin	CHEK2	checkpoint kinase 2 (586 aa)	0.28
Corilagin	DCLK2	doublecortin-like kinase 2; Protein kinase with a significantly reduced C(a2+)/CAM affinity and dependence compared to other members of the CaMK family. May play a role in the down-regulation of CRE-dependent gene activation probably by phosphorylation of the CREB coactivator CRTC2/TORC2 and the resulting retention of TORC2 in the cytoplasm (By similarity) (783 aa)	0.28
Corilagin	PPM1L	protein phosphatase, Mg2+/Mn2+ dependent, 1L; Acts as a suppressor of the SAPK signaling pathways by associating with and dephosphorylating MAP3K7/TAK1 and MAP3K5, and by attenuating the association between MAP3K7/TAK1 and MAP2K4 or MAP2K6 (360 aa)	0.268
Corilagin	PP2D1	protein phosphatase 2C-like domain containing 1 (630 aa)	0.268
Corilagin	PPM1E	protein phosphatase, Mg2+/Mn2+ dependent, 1E; Protein phosphatase that inactivates multifunctional CaM kinases such as CAMK4 and CAMK2 (By similarity). Dephosphorylates and inactivates PAK. May play a role in the inhibition of actin fiber stress breakdown and in morphological changes driven by TNK2/CDC42 (755 aa)	0.268
Corilagin	PPM1D	protein phosphatase, Mg2+/Mn2+ dependent, 1D; Required for the relief of p53-dependent checkpoint mediated cell cycle arrest. Binds to and dephosphorylates ’Ser-15’ of TP53 and ’Ser-345’ of CHEK1 which contributes to the functional inactivation of these proteins (605 aa)	0.268
Corilagin	PPM1K	protein phosphatase, Mg2+/Mn2+ dependent, 1K (372 aa)	0.268
Corilagin	PPM1F	protein phosphatase, Mg2+/Mn2+ dependent, 1F; Dephosphorylates and concomitantly deactivates CaM- kinase II activated upon autophosphorylation, and CaM-kinases IV and I activated upon phosphorylation by CaM-kinase kinase. Promotes apoptosis (454 aa)	0.268
Corilagin	ILKAP	integrin-linked kinase-associated serine/threonine phosphatase; Protein phosphatase that may play a role in regulation of cell cycle progression via dephosphorylation of its substrates whose appropriate phosphorylation states might be crucial for cell proliferation. Selectively associates with integrin linked kinase (ILK), to modulate cell adhesion and growth factor signaling. Inhibits the ILK-GS…	0.268
Corilagin	TAB1	TGF-beta activated kinase 1/MAP3K7 binding protein 1; May be an important signaling intermediate between TGFB receptors and MAP3K7/TAK1. May play an important role in mammalian embryogenesis (504 aa)	0.268
Corilagin	GBA3	Cytosolic beta-glucosidase ; Glycosidase probably involved in the intestinal absorption and metabolism of dietary flavonoid glycosides. Able to hydrolyze a broad variety of glycosides including phytoestrogens, flavonols, flavones, flavanones and cyanogens. Possesses beta- glycosylceramidase activity and may be involved in a nonlysosomal catabolic pathway of glycosylceramide (469 aa)	0.246
Corilagin	KLRP	glucosidase, beta, acid 3 (cytosolic) (EC-3.2.1.21) (162 aa)	0.246
Corilagin	KL	klotho; May have weak glycosidase activity towards glucuronylated steroids. However, it lacks essential active site Glu residues at positions 239 and 872, suggesting it may be inactive as a glycosidase in vivo. May be involved in the regulation of calcium and phosphorus homeostasis by inhibiting the synthesis of active vitamin D (By similarity). Essential factor for the specific interaction betwe…	0.246
Corilagin	LCTL	lactase-like (567 aa)	0.246
Corilagin	LCT	lactase; LPH splits lactose in the small intestine (1927 aa)	0.246
Corilagin	KLB	klotho beta; Contributes to the transcriptional repression of cholesterol 7-alpha-hydroxylase (CYP7A1), the rate-limiting enzyme in bile acid synthesis. Probably inactive as a glycosidase. Increases the ability of FGFR1 and FGFR4 to bind FGF21 (By similarity) (1044 aa)	0.246
Corilagin	POTEE	POTE ankyrin domain family member E (1075 aa)	0.235
Corilagin	ACTBL2	actin, beta-like 2; Actins are highly conserved proteins that are involved in various types of cell motility and are ubiquitously expressed in all eukaryotic cells (By similarity) (376 aa)	0.235
Corilagin	POTEI	POTE ankyrin domain family, member I (1075 aa)	0.235
Corilagin	POTEJ	POTE ankyrin domain family, member J (1038 aa)	0.235
Corilagin	ACTRT2	actin-related protein T2 (377 aa)	0.235
Corilagin	ACTL8	actin-like 8 (366 aa)	0.235
Corilagin	ACTL7B	actin-like 7B (415 aa)	0.235
Corilagin	ACTRT1	actin-related protein T1 (376 aa)	0.235
Corilagin	ACTR1A	ARP1 actin-related protein 1 homolog A, centractin alpha (yeast); Component of a multi-subunit complex involved in microtubule based vesicle motility. It is associated with the centrosome (376 aa)	0.235
Corilagin	ACTA1	actin, alpha 1, skeletal muscle; Actins are highly conserved proteins that are involved in various types of cell motility and are ubiquitously expressed in all eukaryotic cells (377 aa)	0.235
Corilagin	POTEF	POTE ankyrin domain family, member F (1075 aa)	0.235
Corilagin	ACTB	actin, beta (375 aa)	0.235
Corilagin	ACTL7A	actin-like 7A (435 aa)	0.235
Corilagin	ACTRT3	actin-related protein T3 (372 aa)	0.235
Corilagin	ACTG1	actin, gamma 1; Actins are highly conserved proteins that are involved in various types of cell motility and are ubiquitously expressed in all eukaryotic cells (375 aa)	0.235
Corilagin	ACTL10	actin-like 10 (245 aa)	0.235
Corilagin	ACTL9	actin-like 9 (416 aa)	0.235
Corilagin	ACTG2	actin, gamma 2, smooth muscle, enteric; Actins are highly conserved proteins that are involved in various types of cell motility and are ubiquitously expressed in all eukaryotic cells (376 aa)	0.235
Corilagin	ACTC1	actin, alpha, cardiac muscle 1; Actins are highly conserved proteins that are involved in various types of cell motility and are ubiquitously expressed in all eukaryotic cells (377 aa)	0.235
Corilagin	ACTR1B	ARP1 actin-related protein 1 homolog B, centractin beta (yeast); Component of a multi-subunit complex involved in microtubule based vesicle motility. It is associated with the centrosome (376 aa)	0.235
Corilagin	ACTR10	actin-related protein 10 homolog (S. cerevisiae) (417 aa)	0.235
Corilagin	ACTA2	actin, alpha 2, smooth muscle, aorta; Actins are highly conserved proteins that are involved in various types of cell motility and are ubiquitously expressed in all eukaryotic cells (377 aa)	0.235
Corilagin	MAK	male germ cell-associated kinase; Essential for the regulation of ciliary length and required for the long-term survival of photoreceptors (By similarity). Phosphorylates FZR1 in a cell cycle-dependent manner. Plays a role in the transcriptional coactivation of AR. Could play an important function in spermatogenesis. May play a role in chromosomal stability in prostate cancer cells (623 aa)	0.229
Corilagin	ICK	intestinal cell (MAK-like) kinase; May play a key role in the development of multiple organ systems and particularly in cardiac development (By similarity) (632 aa)	0.229
Corilagin	SCYL2	SCY1-like 2 (S. cerevisiae); Component of AP2-containing clathrin coated structures at the plasma membrane or of endocytic coated vesicles. According to PubMed-15809293, probable serine/threonine-protein kinase that phosphorylates, in vitro, the beta2-subunit of the plasma membrane adapter complex AP2 and other proteins in presence of poly-L- lysine. According to PubMed-16914521, has no detectabl…	0.228
Corilagin	RIOK2	RIO kinase 2 (yeast) (552 aa)	0.219
Corilagin	MOK	MOK protein kinase; Able to phosphorylate several exogenous substrates and to undergo autophosphorylation (By similarity) (419 aa)	0.217
Corilagin	UBA52	ubiquitin A-52 residue ribosomal protein fusion product 1 (128 aa)	0.212
Corilagin	DCLK1	doublecortin-like kinase 1; Probable kinase that may be involved in a calcium- signaling pathway controlling neuronal migration in the developing brain. May also participate in functions of the mature nervous system (729 aa)	0.211
Corilagin	PPM1N	protein phosphatase, Mg2+/Mn2+ dependent, 1N (putative) (430 aa)	0.185
Corilagin	PDP1	pyruvate dehyrogenase phosphatase catalytic subunit 1; Catalyzes the dephosphorylation and concomitant reactivation of the alpha subunit of the E1 component of the pyruvate dehydrogenase complex (By similarity) (562 aa)	0.185
Corilagin	PHLPP2	PH domain and leucine rich repeat protein phosphatase 2; Protein phosphatase that mediates dephosphorylation of ’Ser-473’ of AKT1, ’Ser-660’ of PRKCB isoform beta-II and ’Ser- 657’ of PRKCA. AKT1 regulates the balance between cell survival and apoptosis through a cascade that primarily alters the function of transcription factors that regulate pro- and antiapoptotic genes. Dephosphorylation of ’S…	0.185
Corilagin	PPTC7	PTC7 protein phosphatase homolog (S. cerevisiae) (304 aa)	0.185
Corilagin	PPM1A	protein phosphatase, Mg2+/Mn2+ dependent, 1A; Enzyme with a broad specificity. Negatively regulates TGF-beta signaling through dephosphorylating SMAD2 and SMAD3, resulting in their dissociation from SMAD4, nuclear export of the SMADs and termination of the TGF-beta-mediated signaling (455 aa)	0.185
Corilagin	PDP2	pyruvate dehyrogenase phosphatase catalytic subunit 2; Catalyzes the dephosphorylation and concomitant reactivation of the alpha subunit of the E1 component of the pyruvate dehydrogenase complex (By similarity) (529 aa)	0.185
Corilagin	PPM1B	protein phosphatase, Mg2+/Mn2+ dependent, 1B; Enzyme with a broad specificity. Dephosphorylates CDK2 and CDK6 in vitro (479 aa)	0.185
Corilagin	PPM1G	protein phosphatase, Mg2+/Mn2+ dependent, 1G (546 aa)	0.185
Corilagin	PHLPP1	PH domain and leucine rich repeat protein phosphatase 1; Protein phosphatase that mediates dephosphorylation of ’Ser-473’ of AKT1, ’Ser-660’ of PRKCB isoform beta-II and ’Ser- 657’ of PRKCA. AKT1 regulates the balance between cell survival and apoptosis through a cascade that primarily alters the function of transcription factors that regulate pro- and antiapoptotic genes. Dephosphorylation of ’S…	0.185
Corilagin	CDK12	cyclin-dependent kinase 12; Cyclin-dependent kinase which displays CTD kinase activity and is required for RNA splicing. Has CTD kinase activity by hyperphosphorylating the C-terminal heptapeptide repeat domain (CTD) of the largest RNA polymerase II subunit RPB1, thereby acting as a key regulator of transcription elongation. Required for RNA splicing, possibly by phosphorylating SRSF1/SF2. Involv…	0.182
Corilagin	CDK9	cyclin-dependent kinase 9; Protein kinase involved in the regulation of transcription. Member of the cyclin-dependent kinase pair (CDK9/cyclin-T) complex, also called positive transcription elongation factor b (P-TEFb), which facilitates the transition from abortive to productive elongation by phosphorylating the CTD (C-terminal domain) of the large subunit of RNA polymerase II (RNAP II) POLR2A, …	0.182
Corilagin	CDK13	cyclin-dependent kinase 13 (1512 aa)	0.182
Corilagin	ACTR2	ARP2 actin-related protein 2 homolog (yeast); Functions as ATP-binding component of the Arp2/3 complex which is involved in regulation of actin polymerization and together with an activating nucleation-promoting factor (NPF) mediates the formation of branched actin networks. Seems to contact the pointed end of the daughter actin filament (399 aa)	0.174
Corilagin	ACTR8	ARP8 actin-related protein 8 homolog (yeast); Plays an important role in the functional organization of mitotic chromosomes. Exhibits low basal ATPase activity, and unable to polymerize (624 aa)	0.174
Corilagin	ACTR3	ARP3 actin-related protein 3 homolog (yeast); Functions as ATP-binding component of the Arp2/3 complex which is involved in regulation of actin polymerization and together with an activating nucleation-promoting factor (NPF) mediates the formation of branched actin networks. Seems to contact the pointed end of the daughter actin filament. Plays a role in ciliogenesis (418 aa)	0.174
Corilagin	ACTR3B	ARP3 actin-related protein 3 homolog B (yeast); Plays a role in the organization of the actin cytoskeleton. May function as ATP-binding component of the Arp2/3 complex which is involved in regulation of actin polymerization and together with an activating nucleation-promoting factor (NPF) mediates the formation of branched actin networks. May decrease the metastatic potential of tumors (418 aa)	0.174
Corilagin	ACTR3C	ARP3 actin-related protein 3 homolog C (yeast); May play a role in the suppression of metastatic potential in lung adenoma carcinoma cells (210 aa)	0.174
Corilagin	PLK3	polo-like kinase 3; Serine/threonine-protein kinase involved in cell cycle regulation, response to stress and Golgi disassembly. Polo-like kinases act by binding and phosphorylating proteins are that already phosphorylated on a specific motif recognized by the POLO box domains. Phosphorylates ATF2, BCL2L1, CDC25A, CDC25C, CHEK2, HIF1A, JUN, p53/TP53, p73/TP73, PTEN, TOP2A and VRK1. Involved in ce…	0.171
Corilagin	PLK1	polo-like kinase 1; Serine/threonine-protein kinase that performs several important functions throughout M phase of the cell cycle, including the regulation of centrosome maturation and spindle assembly, the removal of cohesins from chromosome arms, the inactivation of anaphase-promoting complex/cyclosome (APC/C) inhibitors, and the regulation of mitotic exit and cytokinesis. Polo-like kinase pro…	0.171
Corilagin	PLK2	polo-like kinase 2; Tumor suppressor serine/threonine-protein kinase involved in synaptic plasticity, centriole duplication and G1/S phase transition. Polo-like kinases act by binding and phosphorylating proteins are that already phosphorylated on a specific motif recognized by the POLO box domains. Phosphorylates CENPJ, NPM1, RAPGEF2, RASGRF1, SNCA, SIPA1L1 and SYNGAP1. Plays a key role in synap…	0.171
Corilagin	PARG	poly (ADP-ribose) glycohydrolase (491 aa)	0.169
Corilagin	STK32A	serine/threonine kinase 32A (396 aa)	0.164
Corilagin	F10	coagulation factor X; Factor Xa is a vitamin K-dependent glycoprotein that converts prothrombin to thrombin in the presence of factor Va, calcium and phospholipid during blood clotting (488 aa)	0.164
Corilagin	STK32C	serine/threonine kinase 32C (486 aa)	0.164
Corilagin	STK32B	serine/threonine kinase 32B (414 aa)	0.164
Corilagin	PLK5	polo-like kinase 5; Inactive serine/threonine-protein kinase that plays a role in cell cycle progression and neuronal differentiation (336 aa)	0.16
Corilagin	CDK18	cyclin-dependent kinase 18; May play a role in signal transduction cascades in terminally differentiated cells (504 aa)	0.16
Corilagin	CDK5	cyclin-dependent kinase 5; Proline-directed serine/threonine-protein kinase essential for neuronal cell cycle arrest and differentiation and may be involved in apoptotic cell death in neuronal diseases by triggering abortive cell cycle re-entry. Interacts with D1 and D3- type G1 cyclins. Phosphorylates SRC, NOS3, VIM/vimentin, p35/CDK5R1, MEF2A, SIPA1L1, SH3GLB1, PXN, PAK1, MCAM/MUC18, SEPT5, SYN…	0.16
Corilagin	CDK16	cyclin-dependent kinase 16; Protein kinase that plays a role in vesicle-mediated transport processes and exocytosis. Regulates GH1 release by brain neurons. Phosphorylates NSF, and thereby regulates NSF oligomerization. Required for normal spermatogenesis. Regulates neuron differentiation and dendrite development (By similarity). Plays a role in the regulation of insulin secretion in response to …	0.16
Corilagin	PLK4	polo-like kinase 4; Serine/threonine-protein kinase that plays a central role in centriole duplication. Able to trigger procentriole formation on the surface of the parental centriole cylinder, leading to the recruitment of centriole biogenesis proteins such as SASS6, CENPJ/CPAP, CCP110, CEP135 and gamma-tubulin. When overexpressed, it is able to induce centrosome amplification through the simult…	0.16
Corilagin	CDK14	cyclin-dependent kinase 14 (451 aa)	0.16
Corilagin	CDK17	cyclin-dependent kinase 17; May play a role in terminally differentiated neurons. Has a Ser/Thr-phosphorylating activity for histone H1 (By similarity) (523 aa)	0.16
Corilagin	CDK15	cyclin-dependent kinase 15 (384 aa)	0.16
Corilagin	RPS11	ribosomal protein S11 (158 aa)	0.159
Corilagin	OTC	ornithine carbamoyltransferase (354 aa)	0.158
Corilagin	PNCK	pregnancy up-regulated non-ubiquitously expressed CaM kinase; Calcium/calmodulin-dependent protein kinase belonging to a proposed calcium-triggered signaling cascade. In vitro phosphorylates CREB1 and SYN1/synapsin I. Phosphorylates and activates CAMK1 (By similarity) (426 aa)	0.152
Corilagin	CAMK1D	calcium/calmodulin-dependent protein kinase ID; Calcium/calmodulin-dependent protein kinase that operates in the calcium-triggered CaMKK-CaMK1 signaling cascade and, upon calcium influx, activates CREB-dependent gene transcription, regulates calcium-mediated granulocyte function and respiratory burst and promotes basal dendritic growth of hippocampal neurons. In neutrophil cells, required for cyt…	0.152
Corilagin	CAMK1	calcium/calmodulin-dependent protein kinase I; Calcium/calmodulin-dependent protein kinase that operates in the calcium-triggered CaMKK-CaMK1 signaling cascade and, upon calcium influx, regulates transcription activators activity, cell cycle, hormone production, cell differentiation, actin filament organization and neurite outgrowth. Recognizes the substrate consensus sequence [MVLIF]-x-R-x(2)-[S…	0.152
Corilagin	CAMK1G	calcium/calmodulin-dependent protein kinase IG; Calcium/calmodulin-dependent protein kinase belonging to a proposed calcium-triggered signaling cascade. In vitro phosphorylates transcription factor CREB1 (By similarity) (476 aa)	0.152
Corilagin	F2	coagulation factor II (thrombin); Thrombin, which cleaves bonds after Arg and Lys, converts fibrinogen to fibrin and activates factors V, VII, VIII, XIII, and, in complex with thrombomodulin, protein C. Functions in blood homeostasis, inflammation and wound healing (622 aa)	0.16
ellagic acid	F12	coagulation factor XII (Hageman factor); Factor XII is a serum glycoprotein that participates in the initiation of blood coagulation, fibrinolysis, and the generation of bradykinin and angiotensin. Prekallikrein is cleaved by factor XII to form kallikrein, which then cleaves factor XII first to alpha-factor XIIa and then trypsin cleaves it to beta- factor XIIa. Alpha-factor XIIa activates factor …	0.966
ellagic acid	CSNK2A1	casein kinase 2, alpha 1 polypeptide; Catalytic subunit of a constitutively active serine/threonine-protein kinase complex that phosphorylates a large number of substrates containing acidic residues C-terminal to the phosphorylated serine or threonine. Regulates numerous cellular processes, such as cell cycle progression, apoptosis and transcription, as well as viral infection. May act as a regul…	0.958
ellagic acid	TYR	tyrosinase; This is a copper-containing oxidase that functions in the formation of pigments such as melanins and other polyphenolic compounds. Catalyzes the rate-limiting conversions of tyrosine to DOPA, DOPA to DOPA-quinone and possibly 5,6-dihydroxyindole to indole-5,6 quinone (529 aa)	0.847
ellagic acid	IL4	interleukin 4; Participates in at least several B-cell activation processes as well as of other cell types. It is a costimulator of DNA-synthesis. It induces the expression of class II MHC molecules on resting B-cells. It enhances both secretion and cell surface expression of IgE and IgG1. It also regulates the expression of the low affinity Fc receptor for IgE (CD23) on both lymphocytes and mono…	0.834
ellagic acid	NOS3	nitric oxide synthase 3 (endothelial cell); Produces nitric oxide (NO) (By similarity) (1203 aa)	0.828
ellagic acid	SQLE	squalene epoxidase; Catalyzes the first oxygenation step in sterol biosynthesis and is suggested to be one of the rate-limiting enzymes in this pathway (574 aa)	0.827
ellagic acid	NME2	NME/NM23 nucleoside diphosphate kinase 2; Major role in the synthesis of nucleoside triphosphates other than ATP. Negatively regulates Rho activity by interacting with AKAP13/LBC. Acts as a transcriptional activator of the MYC gene; binds DNA non-specifically (PubMed-8392752). Exhibits histidine protein kinase activity (267 aa)	0.82
ellagic acid	NME1-NME2	NME1-NME2 readthrough; Major role in the synthesis of nucleoside triphosphates other than ATP. The ATP gamma phosphate is transferred to the NDP beta phosphate via a ping-pong mechanism, using a phosphorylated active-site intermediate (By similarity) (152 aa)	0.82
ellagic acid	CA2	carbonic anhydrase II; Essential for bone resorption and osteoclast differentiation (By similarity). Reversible hydration of carbon dioxide. Can hydrate cyanamide to urea. Involved in the regulation of fluid secretion into the anterior chamber of the eye (260 aa)	0.817
ellagic acid	SYK	spleen tyrosine kinase; Non-receptor tyrosine kinase which mediates signal transduction downstream of a variety of transmembrane receptors including classical immunoreceptors like the B-cell receptor (BCR). Regulates several biological processes including innate and adaptive immunity, cell adhesion, osteoclast maturation, platelet activation and vascular development. Assembles into signaling comp…	0.816
ellagic acid	CA1	carbonic anhydrase I; Reversible hydration of carbon dioxide. Can hydrates cyanamide to urea (261 aa)	0.816
ellagic acid	CA9	carbonic anhydrase IX; Reversible hydration of carbon dioxide. Participates in pH regulation. May be involved in the control of cell proliferation and transformation. Appears to be a novel specific biomarker for a cervical neoplasia (459 aa)	0.812
ellagic acid	CA6	carbonic anhydrase VI; Reversible hydration of carbon dioxide. Its role in saliva is unknown (308 aa)	0.812
ellagic acid	CA14	carbonic anhydrase XIV (337 aa)	0.812
ellagic acid	CA7	carbonic anhydrase VII; Reversible hydration of carbon dioxide (264 aa)	0.812
ellagic acid	CA5B	carbonic anhydrase VB, mitochondrial; Reversible hydration of carbon dioxide (317 aa)	0.812
ellagic acid	CA5A	carbonic anhydrase VA, mitochondrial; Reversible hydration of carbon dioxide. Low activity (305 aa)	0.812
ellagic acid	CA4	carbonic anhydrase IV; Reversible hydration of carbon dioxide. May stimulate the sodium/bicarbonate transporter activity of SLC4A4 that acts in pH homeostasis. It is essential for acid overload removal from the retina and retina epithelium, and acid release in the choriocapillaris in the choroid (312 aa)	0.812
ellagic acid	CA3	carbonic anhydrase III, muscle specific; Reversible hydration of carbon dioxide (260 aa)	0.812
ellagic acid	CA12	carbonic anhydrase XII; Reversible hydration of carbon dioxide (354 aa)	0.812
ellagic acid	PRKCA	protein kinase C, alpha; Calcium-activated, phospholipid- and diacylglycerol (DAG)-dependent serine/threonine-protein kinase that is involved in positive and negative regulation of cell proliferation, apoptosis, differentiation, migration and adhesion, tumorigenesis, cardiac hypertrophy, angiogenesis, platelet function and inflammation, by directly phosphorylating targets such as RAF1, BCL2, CSPG…	0.8
ellagic acid	PRKACA	protein kinase, cAMP-dependent, catalytic, alpha; Phosphorylates a large number of substrates in the cytoplasm and the nucleus. Regulates the abundance of compartmentalized pools of its regulatory subunits through phosphorylation of PJA2 which binds and ubiquitinates these subunits, leading to their subsequent proteolysis. Phosphorylates CDC25B, ABL1, NFKB1, CLDN3, PSMC5/RPT6, PJA2, RYR2, RORA, T…	0.8
ellagic acid	PRKCB	protein kinase C, beta (673 aa)	0.8
ellagic acid	RETN	resistin; Hormone that seems to suppress insulin ability to stimulate glucose uptake into adipose cells. Potentially links obesity to diabetes (108 aa)	0.8
ellagic acid	TMPRSS11D	transmembrane protease, serine 11D; May play some biological role in the host defense system on the mucous membrane independently of or in cooperation with other substances in airway mucous or bronchial secretions (418 aa)	0.786
ellagic acid	CASP3	caspase 3, apoptosis-related cysteine peptidase; Involved in the activation cascade of caspases responsible for apoptosis execution. At the onset of apoptosis it proteolytically cleaves poly(ADP-ribose) polymerase (PARP) at a ’216-Asp-|-Gly-217’ bond. Cleaves and activates sterol regulatory element binding proteins (SREBPs) between the basic helix-loop- helix leucine zipper domain and the membran…	0.738
ellagic acid	MMP2	matrix metallopeptidase 2 (gelatinase A, 72kDa gelatinase, 72kDa type IV collagenase); Ubiquitinous metalloproteinase that is involved in diverse functions such as remodeling of the vasculature, angiogenesis, tissue repair, tumor invasion, inflammation, and atherosclerotic plaque rupture. As well as degrading extracellular matrix proteins, can also act on several nonmatrix proteins such as big en…	0.725
ellagic acid	PARG	poly (ADP-ribose) glycohydrolase (491 aa)	0.7
ellagic acid	G6PD	glucose-6-phosphate dehydrogenase; Produces pentose sugars for nucleic acid synthesis and main producer of NADPH reducing power (545 aa)	0.7
ellagic acid	NR1I3	nuclear receptor subfamily 1, group I, member 3 (357 aa)	0.7
ellagic acid	PGD	phosphogluconate dehydrogenase; Catalyzes the oxidative decarboxylation of 6- phosphogluconate to ribulose 5-phosphate and CO(2), with concomitant reduction of NADP to NADPH (By similarity) (483 aa)	0.7
ellagic acid	CCL2	chemokine (C-C motif) ligand 2; Chemotactic factor that attracts monocytes and basophils but not neutrophils or eosinophils. Augments monocyte anti-tumor activity. Has been implicated in the pathogenesis of diseases characterized by monocytic infiltrates, like psoriasis, rheumatoid arthritis or atherosclerosis. May be involved in the recruitment of monocytes into the arterial wall during the dise…	0.7
ellagic acid	AKR1B1	aldo-keto reductase family 1, member B1 (aldose reductase); Catalyzes the NADPH-dependent reduction of a wide variety of carbonyl-containing compounds to their corresponding alcohols with a broad range of catalytic efficiencies (316 aa)	0.689
ellagic acid	GPR35	G protein-coupled receptor 35; Acts as a receptor for kynurenic acid, an intermediate in the tryptophan metabolic pathway. The activity of this receptor is mediated by G-proteins that elicit calcium mobilization and inositol phosphate production through G(qi/o) proteins (340 aa)	0.487
ellagic acid	SLC22A6	solute carrier family 22 (organic anion transporter), member 6 (563 aa)	0.46
ellagic acid	SMAD3	SMAD family member 3 (425 aa)	0.457
ellagic acid	SRC	v-src sarcoma (Schmidt-Ruppin A-2) viral oncogene homolog (avian); Non-receptor protein tyrosine kinase which is activated following engagement of many different classes of cellular receptors including immune response receptors, integrins and other adhesion receptors, receptor protein tyrosine kinases, G protein- coupled receptors as well as cytokine receptors. Participates in signaling pathways …	0.451
ellagic acid	CYP1A1	cytochrome P450, family 1, subfamily A, polypeptide 1; Cytochromes P450 are a group of heme-thiolate monooxygenases. In liver microsomes, this enzyme is involved in an NADPH-dependent electron transport pathway. It oxidizes a variety of structurally unrelated compounds, including steroids, fatty acids, and xenobiotics (512 aa)	0.444
ellagic acid	AKR1B10	aldo-keto reductase family 1, member B10 (aldose reductase); Acts as all-trans-retinaldehyde reductase. Can efficiently reduce aliphatic and aromatic aldehydes, and is less active on hexoses (in vitro). May be responsible for detoxification of reactive aldehydes in the digested food before the nutrients are passed on to other organs (316 aa)	0.431
ellagic acid	AKR1E2	aldo-keto reductase family 1, member E2; Catalyzes the NADPH-dependent reduction of 1,5-anhydro- D-fructose (AF) to 1,5-anhydro-D-glucitol. Can also catalyze the reduction of various aldehydes and quinones (By similarity). Has low NADPH-dependent reductase activity towards 9,10- phenanthrenequinone (in vitro) (320 aa)	0.431
ellagic acid	IGF1R	insulin-like growth factor 1 receptor; Receptor tyrosine kinase which mediates actions of insulin-like growth factor 1 (IGF1). Binds IGF1 with high affinity and IGF2 and insulin (INS) with a lower affinity. The activated IGF1R is involved in cell growth and survival control. IGF1R is crucial for tumor transformation and survival of malignant cell. Ligand binding activates the receptor kinase, lea…	0.412
ellagic acid	TEK	TEK tyrosine kinase, endothelial; Tyrosine-protein kinase that acts as cell-surface receptor for ANGPT1, ANGPT2 and ANGPT4 and regulates angiogenesis, endothelial cell survival, proliferation, migration, adhesion and cell spreading, reorganization of the actin cytoskeleton, but also maintenance of vascular quiescence. Has anti-inflammatory effects by preventing the leakage of proinflammatory plas…	0.411
ellagic acid	CAT	catalase; Occurs in almost all aerobically respiring organisms and serves to protect cells from the toxic effects of hydrogen peroxide. Promotes growth of cells including T-cells, B-cells, myeloid leukemia cells, melanoma cells, mastocytoma cells and normal and transformed fibroblast cells (527 aa)	0.406
ellagic acid	KLKB1	kallikrein B, plasma (Fletcher factor) 1; The enzyme cleaves Lys-Arg and Arg-Ser bonds. It activates, in a reciprocal reaction, factor XII after its binding to a negatively charged surface. It also releases bradykinin from HMW kininogen and may also play a role in the renin-angiotensin system by converting prorenin into renin (638 aa)	0.395
ellagic acid	INSR	insulin receptor; Receptor tyrosine kinase which mediates the pleiotropic actions of insulin. Binding of insulin leads to phosphorylation of several intracellular substrates, including, insulin receptor substrates (IRS1, 2, 3, 4), SHC, GAB1, CBL and other signaling intermediates. Each of these phosphorylated proteins serve as docking proteins for other signaling proteins that contain Src- homolog…	0.382
[truncated: 1,013 more rows]

## Sheet: Supplementary Table S3
Supplementary Table S3 127 disease-related targets of CaOx-induced renal injury cell model from affymetrix microarray HTA 2.0 analysis
[truncated: 140 more rows]

[truncated: 5 more sheets: Supplementary Table S4, Supplementary Table S5, Supplementary Table S6, Supplementary Table S7, Supplementary Table S8]
